# Supplementary material for: Feeding intensity of insect herbivores is associated more closely with key metabolite profiles than phylogenetic relatedness of their potential hosts
Source: PeerJ. 2019 Dec 17;7:e8203. doi: 10.7717/peerj.8203 (PMC6924328; doi:10.7717/peerj.8203)
Supplement: Supplemental Information 2 — Matrix of mean values for genetic distances among species tested, used to construct phylograms [file peerj-07-8203-s002.csv]

Caroles?		Species	Y	Y	Y	Y	Y	Y	Y	Y	Y	Y	Y	Y	Y
Caroles?			Lepidium draba	Barbarea orthoceras	Brassica nigra	Camelina microcarpa	Draba nemorosa	Hesperis matronalis	Lepidium campestre	Lepidium crenatum	Lepidium squamatum	Lepidium latifolium	Stanleya pinnata	Stanleya viridiflora	Caulanthus inflatus
Y	Lepidium draba	Lepidium_draba_01_24
Y	Barbarea orthoceras	8289_Babarea_orthoceras_8289	0.030
Y	Brassica nigra	8292_Brassica_nigra_8292	0.033	0.032
Y	Camelina microcarpa	Camelina_microcarpa_01_22	0.032	0.033	0.034
Y	Draba nemorosa	8852_Draba_nemorosa	0.045	0.043	0.036	0.044
Y	Hesperis matronalis	Hesperis_matronalis_01_86	0.032	0.032	0.029	0.034	0.040
Y	Lepidium campestre	8299_Lepidium_campestre	0.007	0.029	0.030	0.032	0.040	0.029
Y	Lepidium crenatum	7442_Lepidium_crenatum	0.011	0.025	0.027	0.030	0.039	0.026	0.009
Y	Lepidium squamatum	8306_Lepidium_coronpus_8306 = L. squamatum	0.010	0.023	0.026	0.029	0.037	0.025	0.008	0.001
Y	Lepidium latifolium	4628_Lepidium_latifolium	0.018	0.032	0.035	0.037	0.046	0.030	0.016	0.007	0.008
Y	Stanleya pinnata	Stanleya_pinnata_01_28	0.032	0.030	0.015	0.030	0.037	0.027	0.029	0.026	0.025	0.033
Y	Stanleya viridiflora	8321_Stanleya_viridiflora_8321	0.030	0.029	0.014	0.029	0.036	0.026	0.027	0.025	0.023	0.032	0.001
Y	Caulanthus inflatus	9841_Streptanthus_inflatus_9841 = Caulanthus inflatus	0.035	0.035	0.019	0.037	0.044	0.029	0.032	0.029	0.027	0.036	0.015	0.014
