# Supplementary material for: Feeding intensity of insect herbivores is associated more closely with key metabolite profiles than phylogenetic relatedness of their potential hosts
Source: PeerJ. 2019 Dec 17;7:e8203. doi: 10.7717/peerj.8203 (PMC6924328; doi:10.7717/peerj.8203)
Supplement: Supplemental Information 3 — Feeding punctures or mm2 leaf tissue removed from each plant tested in bioassay. [file peerj-07-8203-s003.csv]

Insect species	Plant species	Feeding intensity	Remarks
C. cardariae	Barbarea orthoceras	38			Feeding intensity = number of feeding punctures for C. cardariae
C. cardariae	Barbarea orthoceras	6			Feeding intensity = leaf area removed in mm^2, based on scanned leaves
C. cardariae	Barbarea orthoceras	18
C. cardariae	Barbarea orthoceras	0
C. cardariae	Barbarea orthoceras	5
C. cardariae	Barbarea orthoceras
C. cardariae	Brassica nigra	22
C. cardariae	Brassica nigra	30
C. cardariae	Brassica nigra	40
C. cardariae	Brassica nigra	12
C. cardariae	Brassica nigra
C. cardariae	Camelina microcarpa	0
C. cardariae	Camelina microcarpa	0
C. cardariae	Camelina microcarpa	0
C. cardariae	Camelina microcarpa	0
C. cardariae	Camelina microcarpa	0
C. cardariae	Camelina microcarpa
C. cardariae	Caulanthus inflatus	16
C. cardariae	Caulanthus inflatus	33
C. cardariae	Caulanthus inflatus	67
C. cardariae	Caulanthus inflatus	0
C. cardariae	Caulanthus inflatus	2
C. cardariae	Caulanthus inflatus
C. cardariae	Draba nemorosa	61
C. cardariae	Draba nemorosa	88
C. cardariae	Draba nemorosa	17
C. cardariae	Draba nemorosa	27
C. cardariae	Draba nemorosa	40
C. cardariae	Draba nemorosa
C. cardariae	Hesperis matronalis	4
C. cardariae	Hesperis matronalis	11
C. cardariae	Hesperis matronalis	2
C. cardariae	Hesperis matronalis	0
C. cardariae	Hesperis matronalis	0
C. cardariae	Hesperis matronalis
C. cardariae	Lepidium campestre	147
C. cardariae	Lepidium campestre	126
C. cardariae	Lepidium campestre	24
C. cardariae	Lepidium campestre	10
C. cardariae	Lepidium campestre	22
C. cardariae	Lepidium campestre
C. cardariae	Lepidium crenatum	10
C. cardariae	Lepidium crenatum	3
C. cardariae	Lepidium crenatum	0
C. cardariae	Lepidium crenatum	0
C. cardariae	Lepidium crenatum
C. cardariae	Lepidium draba	235
C. cardariae	Lepidium draba	49
C. cardariae	Lepidium draba	67
C. cardariae	Lepidium draba	94
C. cardariae	Lepidium draba	180
C. cardariae	Lepidium draba
C. cardariae	Lepidium draba (2nd pop)	18
C. cardariae	Lepidium draba (2nd pop)	55
C. cardariae	Lepidium draba (2nd pop)	147
C. cardariae	Lepidium draba (2nd pop)	20
C. cardariae	Lepidium draba (2nd pop)	8
C. cardariae	Lepidium draba (2nd pop)
C. cardariae	Lepidium latifolium	19
C. cardariae	Lepidium latifolium	0
C. cardariae	Lepidium latifolium	22
C. cardariae	Lepidium latifolium	22
C. cardariae	Lepidium latifolium	25
C. cardariae	Lepidium latifolium
C. cardariae	Lepidium latifolium (2nd pop)	11
C. cardariae	Lepidium latifolium (2nd pop)	18
C. cardariae	Lepidium latifolium (2nd pop)	21
C. cardariae	Lepidium latifolium (2nd pop)	13
C. cardariae	Lepidium latifolium (2nd pop)	4
C. cardariae	Lepidium latifolium (2nd pop)
C. cardariae	Lepidium squamatum	10
C. cardariae	Lepidium squamatum	9
C. cardariae	Lepidium squamatum
C. cardariae	Stanleya pinnata	2
C. cardariae	Stanleya pinnata	2
C. cardariae	Stanleya pinnata	0
C. cardariae	Stanleya pinnata	1
C. cardariae	Stanleya pinnata
C. cardariae	Stanleya viridiflora	0
C. cardariae	Stanleya viridiflora	0
C. cardariae	Stanleya viridiflora	0
C. cardariae	Stanleya viridiflora	0
C. cardariae	Stanleya viridiflora
Plutella	Barbarea orthoceras	3.16
Plutella	Barbarea orthoceras	18.59
Plutella	Barbarea orthoceras	25.98
Plutella	Barbarea orthoceras	17.03
Plutella	Barbarea orthoceras	5.59
Plutella	Brassica nigra	11.61
Plutella	Brassica nigra	29.12
Plutella	Brassica nigra	37.18
Plutella	Brassica nigra	26.91
Plutella	Brassica nigra	14.98	female dead
Plutella	Camelina microcarpa	16.04
Plutella	Camelina microcarpa	20.40
Plutella	Camelina microcarpa	0.91
Plutella	Camelina microcarpa	14.96	it was not sure if it was a feeding, but looks like it. Still if not included would that make a difference?
Plutella	Camelina microcarpa	0.76
Plutella	Caulanthus inflatus	15.98
Plutella	Caulanthus inflatus	8.27
Plutella	Caulanthus inflatus	19.76
Plutella	Caulanthus inflatus	24.94	yellow leaf
Plutella	Caulanthus inflatus	7.08	plant yellow
Plutella	Draba nemorosa	0.29	plant flowering, maybe not as attractive! Leave out?
Plutella	Draba nemorosa	17.03
Plutella	Draba nemorosa	17.07
Plutella	Draba nemorosa	19.39
Plutella	Draba nemorosa
Plutella	Hesperis matronalis	12.88
Plutella	Hesperis matronalis	4.81
Plutella	Hesperis matronalis	11.76
Plutella	Hesperis matronalis	14.67
Plutella	Hesperis matronalis	9.66
Plutella	Lepidium campestre	15.18
Plutella	Lepidium campestre	22.64
Plutella	Lepidium campestre	10.50
Plutella	Lepidium campestre	13.11
Plutella	Lepidium campestre	2.25	plant flowering!
Plutella	Lepidium crenatum	7.33
Plutella	Lepidium crenatum	13.11
Plutella	Lepidium crenatum	0.12
Plutella	Lepidium crenatum	11.85
Plutella	Lepidium crenatum	25.34
Plutella	Lepidium draba	26.01
Plutella	Lepidium draba	16.86
Plutella	Lepidium draba	13.19
Plutella	Lepidium draba	20.04
Plutella	Lepidium draba	20.31
Plutella	Lepidium draba (2nd pop)	4.62
Plutella	Lepidium draba (2nd pop)	17.50
Plutella	Lepidium draba (2nd pop)	12.11
Plutella	Lepidium draba (2nd pop)	22.36
Plutella	Lepidium draba (2nd pop)	12.01
Plutella	Lepidium latifolium	32.24
Plutella	Lepidium latifolium	14.46
Plutella	Lepidium latifolium	20.00
Plutella	Lepidium latifolium	19.06
Plutella	Lepidium latifolium	13.16
Plutella	Stanleya pinnata	17.09
Plutella	Stanleya pinnata	13.32
Plutella	Stanleya pinnata	11.67
Plutella	Stanleya pinnata	9.77
Plutella	Stanleya viridiflora	10.85
Plutella	Stanleya viridiflora	10.48
Plutella	Stanleya viridiflora	14.12
Plutella	Stanleya viridiflora	7.15
Plutella	Stanleya viridiflora	3.98
