# Supplementary material for: Feeding intensity of insect herbivores is associated more closely with key metabolite profiles than phylogenetic relatedness of their potential hosts
Source: PeerJ. 2019 Dec 17;7:e8203. doi: 10.7717/peerj.8203 (PMC6924328; doi:10.7717/peerj.8203)
Supplement: Supplemental Information 4 — Mean concentrations for individual glucosinolates for species tested used to construct nearest neighbor similarity matrix and dendrograms of phenotypic similarity [file peerj-07-8203-s004.csv]

Glucosinolates for all species - values only for those populations used for bioassay
	GS1	GS2	GS3	GS4	GS5	GS6	GS7	GS8	GS9	GS10	GS11	GS12	GS13	GS14	GS15	GS16	GS17	GS18	GS19	GS20	GS21	GS22	GS23	GS24	GS25	GS26
	3-(methylsulfinyl)propyl	2-hydroxypropyl	2-(R)-hydroxy-3-butenyl or 2-(S)-hydroxy-3-butenyl	2-(R)-hydroxy-3-butenyl or 2-(S)-hydroxy-3-butenyl	2-propenyl	4-(methylsulfonyl)butyl and 4-(methylsulfinyl)butyl	2-hydroxy-4-pentenyl	propyl	4-hydroxybenzyl	5-(methylsulfinyl)pentyl	3-butenyl	2-hydroxybenzyl	4-hydroxyindol-3-ylmethyl	unknown	3,4-dihydroxybenzyl	6-(methylsulfinyl)hexyl	2-methoxybenzyl and 3-methoxybenzyl	butenyl	benzyl	4-methylthiobutyl	3,4-dimethoxybenzyl	indolyl-methyl	unknown	2-phenylethyl	4-methoxyindol-3-ylmethyl	9-(methylsulfonyl)nonyl and 9-(methylsulfinyl)nonyl
Barbarea orthoceras	0	0	0	0	0	0	0	0	0.67	0	0	0	0	0	0	0	51.22	0	0	0	0	8.7	0	7.6	0	0
Brassica nigra	0	0	0	0	18.56	0	0	0	0.97	0	0	0	1.02	0	0	0	0	0	0	0	0	0.54	0	0.4	0	0
Camelina microcarpa	0	0	0	0	0	0	0	0	0.79	0	0	0	0	0	0	0	0	0	0	0	0	0	0	0	0	0
Caulanthus inflatus	6.57	0	0	0	0.42	0	0	0	0.87	0	0	0	0.62	0	0	0	0	0	0.31	0	0	0.22	0	0	0.33	0
Draba nemorosa	0	0	0	0	0.25	0	0	0	1.06	0	0	0	1.91	0	0	0	0	0	0	0	0	0	0	0	1.58	11.84
Hesperis matronalis	0	0	0	0	0	0.72	0	0	2.55	0	0	0	1.25	0	0	0	0	0	0	0	0	0	0	0	0.26	0
Lepidium campestre	0	0	0	0	0	0.04	0	0	20.89	4.9	0	0	0	0	0	0.34	0	0	0	0	0	0	0	0	0.84	0
Lepidium crenatum	0	0	0	0	0	0	0	9.97	1.08	0	0	0.16	0	0	0	0	0	27.03	0.74	0	0	0	0	0	0.15	0
Lepidium draba	0	0	0	0	0	20.28	0	0	19.15	0	0	0	0.29	0	0	0	0	0	0	1.02	0	0.06	0	0	1.17	0
Lepidium latifolium	0	0	0	0	20.76	0	0	0	0.87	0	0	0	0.04	0	0	0	0	0	6.99	0	0	0	0	0	0.84	0
Lepidium squamatum	0	0	0	0	0	0	0	0	1.36	0	0	0.06	0	1.17	1.03	0	0	0	0.04	0	0.22	0	8.61	0	0	0
Stanleya pinnata	0	11.69	0	0	0	0.04	0	21.42	1.45	0	0	0	0.76	0	0	0	0	1.82	0	0	0	0	0	0	0	0
Stanleya viridiflora	0	0	0.89	0.61	1.34	0.09	0	5.51	1.53	0	10.76	0	0.34	0	0	0	0	4.27	1.12	0	0	1.87	0	0	1.19	0
Glucosinolates for all species - with mean values for those species in which two populations were measured*
	GS1	GS2	GS3	GS4	GS5	GS6	GS7	GS8	GS9	GS10	GS11	GS12	GS13	GS14	GS15	GS16	GS17	GS18	GS19	GS20	GS21	GS22	GS23	GS24	GS25	GS26
	3-(methylsulfinyl)propyl	2-hydroxypropyl	2-(R)-hydroxy-3-butenyl or 2-(S)-hydroxy-3-butenyl	2-(R)-hydroxy-3-butenyl or 2-(S)-hydroxy-3-butenyl	2-propenyl	4-(methylsulfonyl)butyl and 4-(methylsulfinyl)butyl	2-hydroxy-4-pentenyl	propyl	4-hydroxybenzyl	5-(methylsulfinyl)pentyl	3-butenyl	2-hydroxybenzyl	4-hydroxyindol-3-ylmethyl	unknown	3,4-dihydroxybenzyl	6-(methylsulfinyl)hexyl	2-methoxybenzyl and 3-methoxybenzyl	butenyl	benzyl	4-methylthiobutyl	3,4-dimethoxybenzyl	indolyl-methyl	unknown	2-phenylethyl	4-methoxyindol-3-ylmethyl	9-(methylsulfonyl)nonyl and 9-(methylsulfinyl)nonyl
Barbarea orthoceras	0	0	0	0	0	0	0	0	0.67	0	0	0	0	0	0	0	51.22	0	0	0	0	8.7	0	7.6	0	0
Brassica nigra*	0	0	0	0	23.4425	0	0	0	0.8875	0	0.03	0	1.35	0	0	0	0	0	0	0	0	0.7575	0	1.99	0	0
Camelina microcarpa*	0	0	0	0	0	0	0	0	0.78	0	0	0	0	0	0	0	0	0	0	0	0	0	0	0	0	0
Caulanthus inflatus	6.57	0	0	0	0.42	0	0	0	0.87	0	0	0	0.62	0	0	0	0	0	0.31	0	0	0.22	0	0	0.33	0
Draba nemorosa	0	0	0	0	0.25	0	0	0	1.06	0	0	0	1.91	0	0	0	0	0	0	0	0	0	0	0	1.58	11.84
Hesperis matronalis	0	0	0	0	0	0.72	0	0	2.55	0	0	0	1.25	0	0	0	0	0	0	0	0	0	0	0	0.26	0
Lepidium campestre*	0	0	0	0	0	0.715	0	0	20.905	5.6875	0	0	0.015	0	0	0.4075	0	0	0	0.045	0	0.0825	0	0	1.3425	0
Lepidium crenatum	0	0	0	0	0	0	0	9.97	1.08	0	0	0.16	0	0	0	0	0	27.03	0.74	0	0	0	0	0	0.15	0
Lepidium draba*	0	0	0	0	0	18.0525	0	0	14.125	0	0	0	0.2	0	0	0	0	0	0	0.255	0	0.075	0	0	0.72	0
Lepidium latifolium*	0	0	0	0	12.18	0	0.155	0	0.935	0.1	3.745	0	0.065	0	0	0	0	0	13.875	0	0	0	0	0	0.99	0
Lepidium squamatum*	0	0	0	0	0	0	0	0	1.195	0	0	0.03	0	0.95	0.69	0	0	0	0.02	0	0.26	0	8.915	0	0.03	0
Stanleya pinnata	0	11.69	0	0	0	0.04	0	21.42	1.45	0	0	0	0.76	0	0	0	0	1.82	0	0	0	0	0	0	0	0
Stanleya viridiflora	0	0	0.89	0.61	1.34	0.09	0	5.51	1.53	0	10.76	0	0.34	0	0	0	0	4.27	1.12	0	0	1.87	0	0	1.19	0
Glucosinolates for all species (Young Leaves) - with mean values for those species in which two populations were measured*
