# Supplementary material for: Feeding intensity of insect herbivores is associated more closely with key metabolite profiles than phylogenetic relatedness of their potential hosts
Source: PeerJ. 2019 Dec 17;7:e8203. doi: 10.7717/peerj.8203 (PMC6924328; doi:10.7717/peerj.8203)
Supplement: Supplemental Information 5 — For each plant used in this study, the feeding data for bioassay (if the plant was used in bioassay), or the concentrations of individual glucosinolates (if the plant was used for chemical analysis), and its dry mass and comments. [file peerj-07-8203-s005.csv]

Plant species	Year	Pop #	C / B?	Ind. #	Reps #	Y / O	Label	Card1	Card1	Card2	Card3	Mean of 3	Mean/ species	LDMC (FW)	LDMC (DW)	LDMC	LDMC / species	LDMC Final	Subset	Glc Weight	4.6	7.6 (MeSOpropyl)	7.8	8.0	9.5	9.7	10.2 (2propenyl)	10.5	11.4 (MeSObutyl)	12.5	13.1	13.6 (iso?)propyl	14 (?)Ohbenzyl	14.4 (4MeSO-3butenyl)	15.2 (iso?)3butenyl	15.6	16.2 (4OH-3-indolyl)	17	17.6 ((?)2OH2phenetyl)	18.1 (3-MeObenzyl)	18.4	19.2	20.1 (Benzyl)	20.7 (???)	21.3 (???)	21.6 (3-indolyl)	22.5 IS (4MeOBenzyl)	22.8 (New? 2M-1=837.23)	23.7 (???)
Alliaria petiolata	2008	1	C	2	B	3	1												:	:	:	:	:	:	:	:	:	:	:	:	:	:	:	:	:	:	:	:	:	:	:	:	:	:	:	:	:	:	:
Alliaria petiolata	2008	1	C	3	C	1	2												:	:	:	:	:	:	:	:	:	:	:	:	:	:	:	:	:	:	:	:	:	:	:	:	:	:	:	:	:	:	:
Alliaria petiolata	2008	1	C	3	C	2	3												:	:	:	:	:	:	:	:	:	:	:	:	:	:	:	:	:	:	:	:	:	:	:	:	:	:	:	:	:	:	:
Alliaria petiolata	2008	1	C	4	D	3	4												:	:	:	:	:	:	:	:	:	:	:	:	:	:	:	:	:	:	:	:	:	:	:	:	:	:	:	:	:	:	:
Alliaria petiolata	2008	1	C	6	F	1	5							1.837	0.305	0.17	0.17	16.60	:	:	:	:	:	:	:	:	:	:	:	:	:	:	:	:	:	:	:	:	:	:	:	:	:	:	:	:	:	:	:
Alliaria petiolata	2008	1	C	6	F	2	6												:	:	:	:	:	:	:	:	:	:	:	:	:	:	:	:	:	:	:	:	:	:	:	:	:	:	:	:	:	:	:
Alliaria petiolata	2008	1	B	8	B			40	40	49	45	44.66666667							:	:	:	:	:	:	:	:	:	:	:	:	:	:	:	:	:	:	:	:	:	:	:	:	:	:	:	:	:	:	:
Alliaria petiolata	2008	1	B	9	C			6	6	6	6	6							:	:	:	:	:	:	:	:	:	:	:	:	:	:	:	:	:	:	:	:	:	:	:	:	:	:	:	:	:	:	:
Alliaria petiolata	2008	1	B	10	D			17	17	17	19	17.66666667							:	:	:	:	:	:	:	:	:	:	:	:	:	:	:	:	:	:	:	:	:	:	:	:	:	:	:	:	:	:	:
Alliaria petiolata	2008	1	B	12	F			5	5	5	5	5							:	:	:	:	:	:	:	:	:	:	:	:	:	:	:	:	:	:	:	:	:	:	:	:	:	:	:	:	:	:	:
Alliaria petiolata	2008	1	B	13	F			9	9	9	9	9	16.46666667						:	:	:	:	:	:	:	:	:	:	:	:	:	:	:	:	:	:	:	:	:	:	:	:	:	:	:	:	:	:	:
Alyssum saxatile	2008	2	C	1	A	1	7							1.31	0.122	0.09			:	:	:	:	:	:	:	:	:	:	:	:	:	:	:	:	:	:	:	:	:	:	:	:	:	:	:	:	:	:	:
Alyssum saxatile	2008	2	C	1	A	2	8												:	:	:	:	:	:	:	:	:	:	:	:	:	:	:	:	:	:	:	:	:	:	:	:	:	:	:	:	:	:	:
Alyssum saxatile	2008	2	C	2	B	1	9							0.444	0.043	0.10			:	:	:	:	:	:	:	:	:	:	:	:	:	:	:	:	:	:	:	:	:	:	:	:	:	:	:	:	:	:	:
Alyssum saxatile	2008	2	C	2	B	2	10												:	:	:	:	:	:	:	:	:	:	:	:	:	:	:	:	:	:	:	:	:	:	:	:	:	:	:	:	:	:	:
Alyssum saxatile	2008	2	C	3	C	1	11							0.826	0.156	0.19			:	:	:	:	:	:	:	:	:	:	:	:	:	:	:	:	:	:	:	:	:	:	:	:	:	:	:	:	:	:	:
Alyssum saxatile	2008	2	C	3	C	2	12												:	:	:	:	:	:	:	:	:	:	:	:	:	:	:	:	:	:	:	:	:	:	:	:	:	:	:	:	:	:	:
Alyssum saxatile	2008	2	C	4	D	1	13							0.452	0.052	0.12	0.12	12.35	:	:	:	:	:	:	:	:	:	:	:	:	:	:	:	:	:	:	:	:	:	:	:	:	:	:	:	:	:	:	:
Alyssum saxatile	2008	2	C	4	D	2	14												:	:	:	:	:	:	:	:	:	:	:	:	:	:	:	:	:	:	:	:	:	:	:	:	:	:	:	:	:	:	:
Alyssum saxatile	2008	2	B	7	A			7	7	7	7	7							:	:	:	:	:	:	:	:	:	:	:	:	:	:	:	:	:	:	:	:	:	:	:	:	:	:	:	:	:	:	:
Alyssum saxatile	2008	2	B	9	C			35	35	39	38	37.33333333							:	:	:	:	:	:	:	:	:	:	:	:	:	:	:	:	:	:	:	:	:	:	:	:	:	:	:	:	:	:	:
Alyssum saxatile	2008	2	B	10	D			15	15	15	15	15							:	:	:	:	:	:	:	:	:	:	:	:	:	:	:	:	:	:	:	:	:	:	:	:	:	:	:	:	:	:	:
Alyssum saxatile	2008	2	B	12	F			23	23	21	23	22.33333333	20.41666667						:	:	:	:	:	:	:	:	:	:	:	:	:	:	:	:	:	:	:	:	:	:	:	:	:	:	:	:	:	:	:
Arabidopsis thaliana	2008	3	C	1	A	1	15							0.109	0.009	0.08			:	:	:	:	:	:	:	:	:	:	:	:	:	:	:	:	:	:	:	:	:	:	:	:	:	:	:	:	:	:	:
Arabidopsis thaliana	2008	3	C	1	A	2	16												:	:	:	:	:	:	:	:	:	:	:	:	:	:	:	:	:	:	:	:	:	:	:	:	:	:	:	:	:	:	:
Arabidopsis thaliana	2008	3	C	2	B	1	17							0.146	0.011	0.08			:	:	:	:	:	:	:	:	:	:	:	:	:	:	:	:	:	:	:	:	:	:	:	:	:	:	:	:	:	:	:
Arabidopsis thaliana	2008	3	C	2	B	2	18												:	:	:	:	:	:	:	:	:	:	:	:	:	:	:	:	:	:	:	:	:	:	:	:	:	:	:	:	:	:	:
Arabidopsis thaliana	2008	3	C	3	C	1	19							0.24	0.018	0.08			:	:	:	:	:	:	:	:	:	:	:	:	:	:	:	:	:	:	:	:	:	:	:	:	:	:	:	:	:	:	:
Arabidopsis thaliana	2008	3	C	3	C	2	20												:	:	:	:	:	:	:	:	:	:	:	:	:	:	:	:	:	:	:	:	:	:	:	:	:	:	:	:	:	:	:
Arabidopsis thaliana	2008	3	C	4	D	1	21							0.237	0.024	0.10			:	:	:	:	:	:	:	:	:	:	:	:	:	:	:	:	:	:	:	:	:	:	:	:	:	:	:	:	:	:	:
Arabidopsis thaliana	2008	3	C	4	D	2	22												:	:	:	:	:	:	:	:	:	:	:	:	:	:	:	:	:	:	:	:	:	:	:	:	:	:	:	:	:	:	:
Arabidopsis thaliana	2008	3	C	5	E	1	23							0.057	0.01	0.18	0.10	10.19	:	:	:	:	:	:	:	:	:	:	:	:	:	:	:	:	:	:	:	:	:	:	:	:	:	:	:	:	:	:	:
Arabidopsis thaliana	2008	3	C	5	E	2	24												:	:	:	:	:	:	:	:	:	:	:	:	:	:	:	:	:	:	:	:	:	:	:	:	:	:	:	:	:	:	:
Arabidopsis thaliana	2008	3	B	7	A			9	9	9	9	9							:	:	:	:	:	:	:	:	:	:	:	:	:	:	:	:	:	:	:	:	:	:	:	:	:	:	:	:	:	:	:
Arabidopsis thaliana	2008	3	B	8	B			44	44	48	46	46							:	:	:	:	:	:	:	:	:	:	:	:	:	:	:	:	:	:	:	:	:	:	:	:	:	:	:	:	:	:	:
Arabidopsis thaliana	2008	3	B	9	C			84	84	85	85	84.66666667							:	:	:	:	:	:	:	:	:	:	:	:	:	:	:	:	:	:	:	:	:	:	:	:	:	:	:	:	:	:	:
Arabidopsis thaliana	2008	3	B	10	D			24	24	25	23	24							:	:	:	:	:	:	:	:	:	:	:	:	:	:	:	:	:	:	:	:	:	:	:	:	:	:	:	:	:	:	:
Arabidopsis thaliana	2008	3	B	11	E			10	10	10	10	10	34.73333333						:	:	:	:	:	:	:	:	:	:	:	:	:	:	:	:	:	:	:	:	:	:	:	:	:	:	:	:	:	:	:
Barbarea orthoceras	2008	11	C	1	A	1	46							2.61	0.225	0.09			77	100.5	0.0	0.0	0.0	0.0	0.0	0.0	0.0	0.0	0.0	0.0	0.0	0.0	198493	0.0	0.0	0.0	0.0	0.0	782211	0.0	12359771	0.0	0.0	0.0	0.0	3888131	7230006	0.0	0.0
Barbarea orthoceras	2008	11	C	1	A	2	47												84	100.1	0.0	0.0	0.0	0.0	0.0	0.0	0.0	0.0	0.0	0.0	0.0	0.0	0.0	0.0	0.0	0.0	0.0	0.0	1400.1	0.0	17729.4	0.0	0.0	0.0	0.0	2135.8	13474629.0	0.0	0.0
Barbarea orthoceras	2008	11	C	2	B	1	48												38	99.5	0.0	0.0	0.0	0.0	0.0	0.0	0.0	0.0	0.0	0.0	0.0	0.0	268.0	0.0	0.0	0.0	0.0	0.0	3207.8	0.0	23058.6	0.0	0.0	0.0	0.0	6295.8	13700185.0	0.0	0.0
Barbarea orthoceras	2008	11	C	2	B	2	49												41	99.8	0.0	0.0	0.0	0.0	0.0	0.0	0.0	0.0	0.0	0.0	0.0	0.0	202.9	0.0	0.0	0.0	0.0	0.0	1866.9	0.0	15857.3	0.0	0.0	0.0	0.0	1645.2	16864009.0	0.0	0.0
Barbarea orthoceras	2008	11	C	3	C	1	50							2.445	0.27	0.11			66	99.5	0.0	0.0	0.0	0.0	0.0	0.0	0.0	0.0	0.0	0.0	0.0	0.0	465328	0.0	0.0	0.0	0.0	0.0	5653343	0.0	38718515	0.0	0.0	0.0	0.0	6838535	19248629	0.0	0.0
Barbarea orthoceras	2008	11	C	3	C	2	51												164	100.1	0.0	0.0	0.0	0.0	0.0	0.0	0.0	0.0	0.0	0.0	0.0	0.0	239.7	0.0	0.0	0.0	0.0	0.0	2097.7	0.0	20742.0	0.0	0.0	0.0	0.0	2803.0	16047809.0	0.0	0.0
Barbarea orthoceras	2008	11	C	4	D	1	52							1.75	0.151	0.09			165	100.3	0.0	0.0	0.0	0.0	0.0	0.0	0.0	0.0	0.0	0.0	0.0	0.0	336.5	0.0	0.0	0.0	0.0	0.0	2290.2	0.0	16830.9	0.0	0.0	0.0	0.0	3881.5	12169529.0	0.0	0.0
Barbarea orthoceras	2008	11	C	4	D	2	53												60	100.3	0.0	0.0	0.0	0.0	0.0	0.0	0.0	0.0	0.0	0.0	0.0	0.0	336372	0.0	0.0	0.0	0.0	0.0	1575407	0.0	11173413	0.0	0.0	0.0	0.0	2899577	11466507	0.0	0.0
Barbarea orthoceras	2008	11	C	5	E	1	54							2.515	0.358	0.14	0.11	10.63	207	100	0.0	0.0	0.0	0.0	0.0	0.0	0.0	0.0	0.0	123.8	0.0	0.0	271.7	0.0	0.0	0.0	0.0	0.0	3359.4	0.0	16366.0	0.0	0.0	0.0	0.0	2556.6	25335280.0	0.0	0.0
Barbarea orthoceras	2008	11	C	5	E	2	55												193	100.3	0.0	0.0	0.0	0.0	0.0	0.0	0.0	0.0	0.0	0.0	0.0	0.0	197.6	0.0	0.0	0.0	0.0	0.0	1790.5	0.0	13234.1	0.0	0.0	0.0	0.0	1867.0	16152184.0	0.0	0.0
Barbarea orthoceras	2008	11	B	7	A			38	38	38	38	38							:	:	:	:	:	:	:	:	:	:	:	:	:	:	:	:	:	:	:	:	:	:	:	:	:	:	:	:	:	:	:
Barbarea orthoceras	2008	11	B	8	B			6	6	6	6	6							:	:	:	:	:	:	:	:	:	:	:	:	:	:	:	:	:	:	:	:	:	:	:	:	:	:	:	:	:	:	:
Barbarea orthoceras	2008	11	B	9	C			17	17	19	18	18							:	:	:	:	:	:	:	:	:	:	:	:	:	:	:	:	:	:	:	:	:	:	:	:	:	:	:	:	:	:	:
Barbarea orthoceras	2008	11	B	10	D			0	0	0	0	0							:	:	:	:	:	:	:	:	:	:	:	:	:	:	:	:	:	:	:	:	:	:	:	:	:	:	:	:	:	:	:
Barbarea orthoceras	2008	11	B	11	E			5	5	5	5	5	13.4						:	:	:	:	:	:	:	:	:	:	:	:	:	:	:	:	:	:	:	:	:	:	:	:	:	:	:	:	:	:	:
Barbarea vulgaris	2008	12	C	1	A	1	56							1.675	0.181	0.11			:	:	:	:	:	:	:	:	:	:	:	:	:	:	:	:	:	:	:	:	:	:	:	:	:	:	:	:	:	:	:
Barbarea vulgaris	2008	12	C	1	A	2	57												:	:	:	:	:	:	:	:	:	:	:	:	:	:	:	:	:	:	:	:	:	:	:	:	:	:	:	:	:	:	:
Barbarea vulgaris	2008	12	C	2	B	1	58							2.43	0.213	0.09			:	:	:	:	:	:	:	:	:	:	:	:	:	:	:	:	:	:	:	:	:	:	:	:	:	:	:	:	:	:	:
Barbarea vulgaris	2008	12	C	2	B	2	59												:	:	:	:	:	:	:	:	:	:	:	:	:	:	:	:	:	:	:	:	:	:	:	:	:	:	:	:	:	:	:
Barbarea vulgaris	2008	12	C	3	C	1	60							3.36	0.355	0.11			:	:	:	:	:	:	:	:	:	:	:	:	:	:	:	:	:	:	:	:	:	:	:	:	:	:	:	:	:	:	:
Barbarea vulgaris	2008	12	C	3	C	2	61												:	:	:	:	:	:	:	:	:	:	:	:	:	:	:	:	:	:	:	:	:	:	:	:	:	:	:	:	:	:	:
Barbarea vulgaris	2008	12	C	5	E	1	62							0.821	0.12	0.15	0.11	11.19	:	:	:	:	:	:	:	:	:	:	:	:	:	:	:	:	:	:	:	:	:	:	:	:	:	:	:	:	:	:	:
Barbarea vulgaris	2008	12	C	5	E	2	63												:	:	:	:	:	:	:	:	:	:	:	:	:	:	:	:	:	:	:	:	:	:	:	:	:	:	:	:	:	:	:
Barbarea vulgaris	2008	12	B	7	A			10	10	10	10	10							:	:	:	:	:	:	:	:	:	:	:	:	:	:	:	:	:	:	:	:	:	:	:	:	:	:	:	:	:	:	:
Barbarea vulgaris	2008	12	B	8	B			17	17	17	17	17							:	:	:	:	:	:	:	:	:	:	:	:	:	:	:	:	:	:	:	:	:	:	:	:	:	:	:	:	:	:	:
Barbarea vulgaris	2008	12	B	9	C			9	9	9	9	9							:	:	:	:	:	:	:	:	:	:	:	:	:	:	:	:	:	:	:	:	:	:	:	:	:	:	:	:	:	:	:
Barbarea vulgaris	2008	12	B	11	E			5	5	5	5	5							:	:	:	:	:	:	:	:	:	:	:	:	:	:	:	:	:	:	:	:	:	:	:	:	:	:	:	:	:	:	:
Barbarea vulgaris	2008	12	B	12	F			1	1	1	1	1	8.4						:	:	:	:	:	:	:	:	:	:	:	:	:	:	:	:	:	:	:	:	:	:	:	:	:	:	:	:	:	:	:
Berteroa incana	2008	13	C	1	A	1	64							0.486	0.098	0.20			:	:	:	:	:	:	:	:	:	:	:	:	:	:	:	:	:	:	:	:	:	:	:	:	:	:	:	:	:	:	:
Berteroa incana	2008	13	C	1	A	2	65												:	:	:	:	:	:	:	:	:	:	:	:	:	:	:	:	:	:	:	:	:	:	:	:	:	:	:	:	:	:	:
Berteroa incana	2008	13	C	2	B	1	66							0.292	0.034	0.12			:	:	:	:	:	:	:	:	:	:	:	:	:	:	:	:	:	:	:	:	:	:	:	:	:	:	:	:	:	:	:
Berteroa incana	2008	13	C	2	B	:	:	:											:	:	:	:	:	:	:	:	:	:	:	:	:	:	:	:	:	:	:	:	:	:	:	:	:	:	:	:	:	:	:
Berteroa incana	2008	13	C	3	C	1	68							0.182	0.028	0.15			:	:	:	:	:	:	:	:	:	:	:	:	:	:	:	:	:	:	:	:	:	:	:	:	:	:	:	:	:	:	:
Berteroa incana	2008	13	C	3	C	2	69												:	:	:	:	:	:	:	:	:	:	:	:	:	:	:	:	:	:	:	:	:	:	:	:	:	:	:	:	:	:	:
Berteroa incana	2008	13	C	4	D	1	70							0.117	0.015	0.13			:	:	:	:	:	:	:	:	:	:	:	:	:	:	:	:	:	:	:	:	:	:	:	:	:	:	:	:	:	:	:
Berteroa incana	2008	13	C	4	D	2	71												:	:	:	:	:	:	:	:	:	:	:	:	:	:	:	:	:	:	:	:	:	:	:	:	:	:	:	:	:	:	:
Berteroa incana	2008	13	C	6	F	1	73							0.072	0.012	0.17	0.15	15.34	:	:	:	:	:	:	:	:	:	:	:	:	:	:	:	:	:	:	:	:	:	:	:	:	:	:	:	:	:	:	:
Berteroa incana	2008	13	C	6	F	2	74												:	:	:	:	:	:	:	:	:	:	:	:	:	:	:	:	:	:	:	:	:	:	:	:	:	:	:	:	:	:	:
Berteroa incana	2008	13	B	7	A	:	:	7	7	7	7	7							:	:	:	:	:	:	:	:	:	:	:	:	:	:	:	:	:	:	:	:	:	:	:	:	:	:	:	:	:	:	:
Berteroa incana	2008	13	B	8	B	:	:	9	9	9	9	9							:	:	:	:	:	:	:	:	:	:	:	:	:	:	:	:	:	:	:	:	:	:	:	:	:	:	:	:	:	:	:
Berteroa incana	2008	13	B	9	C	:	:	8	8	9	10	9							:	:	:	:	:	:	:	:	:	:	:	:	:	:	:	:	:	:	:	:	:	:	:	:	:	:	:	:	:	:	:
Berteroa incana	2008	13	B	10	D	:	:	28	28	27	27	27.33333333							:	:	:	:	:	:	:	:	:	:	:	:	:	:	:	:	:	:	:	:	:	:	:	:	:	:	:	:	:	:	:
Berteroa incana	2008	13	B	12	F	:	:	6	6	6	6	6	11.66666667						:	:	:	:	:	:	:	:	:	:	:	:	:	:	:	:	:	:	:	:	:	:	:	:	:	:	:	:	:	:	:
Boechera holboellii	2008	7	C	1	A	:	25							0.11	0.016	0.15			:	:	:	:	:	:	:	:	:	:	:	:	:	:	:	:	:	:	:	:	:	:	:	:	:	:	:	:	:	:	:
Boechera holboellii	2008	7	C	1	A	:	26												:	:	:	:	:	:	:	:	:	:	:	:	:	:	:	:	:	:	:	:	:	:	:	:	:	:	:	:	:	:	:
Boechera holboellii	2008	7	C	2	B	1	27							0.147	0.02	0.14			:	:	:	:	:	:	:	:	:	:	:	:	:	:	:	:	:	:	:	:	:	:	:	:	:	:	:	:	:	:	:
Boechera holboellii	2008	7	C	2	B	2	28												:	:	:	:	:	:	:	:	:	:	:	:	:	:	:	:	:	:	:	:	:	:	:	:	:	:	:	:	:	:	:
Boechera holboellii	2008	7	C	3	C	1	29							0.145	0.024	0.17			:	:	:	:	:	:	:	:	:	:	:	:	:	:	:	:	:	:	:	:	:	:	:	:	:	:	:	:	:	:	:
Boechera holboellii	2008	7	C	3	C	2	30												:	:	:	:	:	:	:	:	:	:	:	:	:	:	:	:	:	:	:	:	:	:	:	:	:	:	:	:	:	:	:
Boechera holboellii	2008	7	C	4	D	1	31							0.164	0.026	0.16			:	:	:	:	:	:	:	:	:	:	:	:	:	:	:	:	:	:	:	:	:	:	:	:	:	:	:	:	:	:	:
Boechera holboellii	2008	7	C	4	D	2	32												:	:	:	:	:	:	:	:	:	:	:	:	:	:	:	:	:	:	:	:	:	:	:	:	:	:	:	:	:	:	:
Boechera holboellii	2008	7	C	5	E	1	33							0.319	0.052	0.16	0.15	15.37	:	:	:	:	:	:	:	:	:	:	:	:	:	:	:	:	:	:	:	:	:	:	:	:	:	:	:	:	:	:	:
Boechera holboellii	2008	7	C	5	E	2	34												:	:	:	:	:	:	:	:	:	:	:	:	:	:	:	:	:	:	:	:	:	:	:	:	:	:	:	:	:	:	:
Boechera holboellii	2008	7	B	7	A			7	7	7	7	7							:	:	:	:	:	:	:	:	:	:	:	:	:	:	:	:	:	:	:	:	:	:	:	:	:	:	:	:	:	:	:
Boechera holboellii	2008	7	B	8	B			10	10	10	10	10							:	:	:	:	:	:	:	:	:	:	:	:	:	:	:	:	:	:	:	:	:	:	:	:	:	:	:	:	:	:	:
Boechera holboellii	2008	7	B	9	C			13	13	13	13	13							:	:	:	:	:	:	:	:	:	:	:	:	:	:	:	:	:	:	:	:	:	:	:	:	:	:	:	:	:	:	:
Boechera holboellii	2008	7	B	10	D			10	10	10	10	10							:	:	:	:	:	:	:	:	:	:	:	:	:	:	:	:	:	:	:	:	:	:	:	:	:	:	:	:	:	:	:
Boechera holboellii	2008	7	B	11	E			3	3	3	3	3	8.6						:	:	:	:	:	:	:	:	:	:	:	:	:	:	:	:	:	:	:	:	:	:	:	:	:	:	:	:	:	:	:
Boechera holboellii (2nd pop)	2008	8	C	1	A	1	36							0.054	0.009	0.17			:	:	:	:	:	:	:	:	:	:	:	:	:	:	:	:	:	:	:	:	:	:	:	:	:	:	:	:	:	:	:
Boechera holboellii (2nd pop)	2008	8	C	1	A	2	37												:	:	:	:	:	:	:	:	:	:	:	:	:	:	:	:	:	:	:	:	:	:	:	:	:	:	:	:	:	:	:
Boechera holboellii (2nd pop)	2008	8	C	2	B	1	38							0.113	0.017	0.15			:	:	:	:	:	:	:	:	:	:	:	:	:	:	:	:	:	:	:	:	:	:	:	:	:	:	:	:	:	:	:
Boechera holboellii (2nd pop)	2008	8	C	2	B	2	39												:	:	:	:	:	:	:	:	:	:	:	:	:	:	:	:	:	:	:	:	:	:	:	:	:	:	:	:	:	:	:
Boechera holboellii (2nd pop)	2008	8	C	3	C	1	40							0.096	0.017	0.18			:	:	:	:	:	:	:	:	:	:	:	:	:	:	:	:	:	:	:	:	:	:	:	:	:	:	:	:	:	:	:
Boechera holboellii (2nd pop)	2008	8	C	3	C	2	41												:	:	:	:	:	:	:	:	:	:	:	:	:	:	:	:	:	:	:	:	:	:	:	:	:	:	:	:	:	:	:
Boechera holboellii (2nd pop)	2008	8	C	4	D	1	42							0.079	0.013	0.16			:	:	:	:	:	:	:	:	:	:	:	:	:	:	:	:	:	:	:	:	:	:	:	:	:	:	:	:	:	:	:
Boechera holboellii (2nd pop)	2008	8	C	4	D	2	43												:	:	:	:	:	:	:	:	:	:	:	:	:	:	:	:	:	:	:	:	:	:	:	:	:	:	:	:	:	:	:
Boechera holboellii (2nd pop)	2008	8	C	5	E	1	44							0.154	0.027	0.18	0.17	16.68	:	:	:	:	:	:	:	:	:	:	:	:	:	:	:	:	:	:	:	:	:	:	:	:	:	:	:	:	:	:	:
Boechera holboellii (2nd pop)	2008	8	C	5	E	2	45												:	:	:	:	:	:	:	:	:	:	:	:	:	:	:	:	:	:	:	:	:	:	:	:	:	:	:	:	:	:	:
Brassica juncea	2008	14	C	1	A	1	75							2.13	0.211	0.10			:	:	:	:	:	:	:	:	:	:	:	:	:	:	:	:	:	:	:	:	:	:	:	:	:	:	:	:	:	:	:
Brassica juncea	2008	14	C	1	A	2	76												:	:	:	:	:	:	:	:	:	:	:	:	:	:	:	:	:	:	:	:	:	:	:	:	:	:	:	:	:	:	:
Brassica juncea	2008	14	C	2	B	1	77							4.602	0.49	0.11			:	:	:	:	:	:	:	:	:	:	:	:	:	:	:	:	:	:	:	:	:	:	:	:	:	:	:	:	:	:	:
Brassica juncea	2008	14	C	2	B	2	78												:	:	:	:	:	:	:	:	:	:	:	:	:	:	:	:	:	:	:	:	:	:	:	:	:	:	:	:	:	:	:
Brassica juncea	2008	14	C	3	C	1	79												:	:	:	:	:	:	:	:	:	:	:	:	:	:	:	:	:	:	:	:	:	:	:	:	:	:	:	:	:	:	:
Brassica juncea	2008	14	C	3	C	2	80												:	:	:	:	:	:	:	:	:	:	:	:	:	:	:	:	:	:	:	:	:	:	:	:	:	:	:	:	:	:	:
Brassica juncea	2008	14	C	4	D	1	81							8.549	0.878	0.10			:	:	:	:	:	:	:	:	:	:	:	:	:	:	:	:	:	:	:	:	:	:	:	:	:	:	:	:	:	:	:
Brassica juncea	2008	14	C	4	D	2	82												:	:	:	:	:	:	:	:	:	:	:	:	:	:	:	:	:	:	:	:	:	:	:	:	:	:	:	:	:	:	:
Brassica juncea	2008	14	C	5	E	2	83							6.518	0.895	0.14	0.11	11.14	:	:	:	:	:	:	:	:	:	:	:	:	:	:	:	:	:	:	:	:	:	:	:	:	:	:	:	:	:	:	:
Brassica juncea	2008	14	B	7	A			66	66	66	66	66							:	:	:	:	:	:	:	:	:	:	:	:	:	:	:	:	:	:	:	:	:	:	:	:	:	:	:	:	:	:	:
Brassica juncea	2008	14	B	8	B			7	7	7	7	7							:	:	:	:	:	:	:	:	:	:	:	:	:	:	:	:	:	:	:	:	:	:	:	:	:	:	:	:	:	:	:
Brassica juncea	2008	14	B	9	C			6	6	6	6	6							:	:	:	:	:	:	:	:	:	:	:	:	:	:	:	:	:	:	:	:	:	:	:	:	:	:	:	:	:	:	:
Brassica juncea	2008	14	B	10	D			4	4	4	4	4							:	:	:	:	:	:	:	:	:	:	:	:	:	:	:	:	:	:	:	:	:	:	:	:	:	:	:	:	:	:	:
Brassica juncea	2008	14	B	11	E			7	7	7	7	7	18						:	:	:	:	:	:	:	:	:	:	:	:	:	:	:	:	:	:	:	:	:	:	:	:	:	:	:	:	:	:	:
Brassica napus	2008	15	C	1	A	1	84							6.61	0.778	0.12			:	:	:	:	:	:	:	:	:	:	:	:	:	:	:	:	:	:	:	:	:	:	:	:	:	:	:	:	:	:	:
Brassica napus	2008	15	C	1	A	2	85												:	:	:	:	:	:	:	:	:	:	:	:	:	:	:	:	:	:	:	:	:	:	:	:	:	:	:	:	:	:	:
Brassica napus	2008	15	C	2	B	1	86							6.588	0.758	0.12			:	:	:	:	:	:	:	:	:	:	:	:	:	:	:	:	:	:	:	:	:	:	:	:	:	:	:	:	:	:	:
Brassica napus	2008	15	C	2	B	2	87												:	:	:	:	:	:	:	:	:	:	:	:	:	:	:	:	:	:	:	:	:	:	:	:	:	:	:	:	:	:	:
Brassica napus	2008	15	C	3	C	1	88							10.815	1.513	0.14			:	:	:	:	:	:	:	:	:	:	:	:	:	:	:	:	:	:	:	:	:	:	:	:	:	:	:	:	:	:	:
Brassica napus	2008	15	C	3	C	2	89												:	:	:	:	:	:	:	:	:	:	:	:	:	:	:	:	:	:	:	:	:	:	:	:	:	:	:	:	:	:	:
Brassica napus	2008	15	C	4	D	1	90							7.684	1.172	0.15	0.13	13.13	:	:	:	:	:	:	:	:	:	:	:	:	:	:	:	:	:	:	:	:	:	:	:	:	:	:	:	:	:	:	:
Brassica napus	2008	15	C	4	D	:	:	:											:	:	:	:	:	:	:	:	:	:	:	:	:	:	:	:	:	:	:	:	:	:	:	:	:	:	:	:	:	:	:
Brassica napus	2008	15	C	5	E	1	91												:	:	:	:	:	:	:	:	:	:	:	:	:	:	:	:	:	:	:	:	:	:	:	:	:	:	:	:	:	:	:
Brassica napus	2008	15	C	5	E	2	92												:	:	:	:	:	:	:	:	:	:	:	:	:	:	:	:	:	:	:	:	:	:	:	:	:	:	:	:	:	:	:
Brassica napus	2008	15	B	7	A														:	:	:	:	:	:	:	:	:	:	:	:	:	:	:	:	:	:	:	:	:	:	:	:	:	:	:	:	:	:	:
Brassica napus	2008	15	B	8	B			5	5	5	5	5							:	:	:	:	:	:	:	:	:	:	:	:	:	:	:	:	:	:	:	:	:	:	:	:	:	:	:	:	:	:	:
Brassica napus	2008	15	B	9	C			1	1	1	1	1							:	:	:	:	:	:	:	:	:	:	:	:	:	:	:	:	:	:	:	:	:	:	:	:	:	:	:	:	:	:	:
Brassica napus	2008	15	B	10	D			0	0	0	0	0							:	:	:	:	:	:	:	:	:	:	:	:	:	:	:	:	:	:	:	:	:	:	:	:	:	:	:	:	:	:	:
Brassica napus	2008	15	B	11	E								2						:	:	:	:	:	:	:	:	:	:	:	:	:	:	:	:	:	:	:	:	:	:	:	:	:	:	:	:	:	:	:
Brassica nigra	2008	16	C	1	A	1	93							3.26	0.318	0.10			7	100.5	0.0	0.0	0.0	0.0	0.0	0.0	9926.9	0.0	0.0	0.0	0.0	0.0	948.7	0.0	0.0	0.0	939.9	0.0	0.0	0.0	0.0	0.0	0.0	0.0	0.0	377.7	8081455.0	0.0	0.0
Brassica nigra	2008	16	C	1	A	2	94												172	100.1	0.0	0.0	0.0	0.0	0.0	0.0	6822.5	0.0	0.0	0.0	0.0	0.0	249.4	0.0	0.0	0.0	603.4	0.0	0.0	0.0	0.0	0.0	0.0	0.0	0.0	620.5	12348748.0	0.0	0.0
Brassica nigra	2008	16	C	2	B	1	95												25	100.1	0.0	0.0	0.0	0.0	0.0	0.0	4698110	0.0	0.0	0.0	0.0	0.0	354627	0.0	0.0	0.0	292200	0.0	0.0	0.0	0.0	0.0	0.0	0.0	0.0	174656	9815100	0.0	0.0
Brassica nigra	2008	16	C	2	B	2	96												1	99.5	0.0	0.0	0.0	0.0	0.0	0.0	596.0	0.0	0.0	0.0	0.0	0.0	412.5	0.0	0.0	0.0	238.4	0.0	0.0	0.0	0.0	0.0	0.0	0.0	0.0	115.7	12202288.0	0.0	0.0
Brassica nigra	2008	16	C	3	C	1	97							3.196	0.344	0.11			189	100.1	0.0	0.0	0.0	0.0	0.0	0.0	9846.7	0.0	0.0	0.0	0.0	0.0	235.1	0.0	0.0	0.0	154.8	0.0	0.0	0.0	0.0	0.0	0.0	0.0	0.0	0.0	29535549.0	0.0	0.0
Brassica nigra	2008	16	C	3	C	2	98												194	99.8	0.0	0.0	0.0	0.0	0.0	0.0	7788.4	0.0	0.0	0.0	0.0	0.0	284.3	0.0	0.0	0.0	243.5	0.0	0.0	0.0	0.0	0.0	0.0	0.0	0.0	0.0	12803269.0	0.0	0.0
Brassica nigra	2008	16	C	4	D	1	99							0.99	0.126	0.13			119	99.7	0.0	0.0	0.0	0.0	0.0	0.0	10038.8	0.0	0.0	0.0	0.0	0.0	257.9	0.0	0.0	0.0	448.0	0.0	0.0	0.0	0.0	0.0	0.0	0.0	0.0	136.5	11858476.0	0.0	0.0
Brassica nigra	2008	16	C	4	D	2	100												51	100.1	0.0	0.0	0.0	0.0	0.0	0.0	4749002	0.0	0.0	0.0	0.0	0.0	237477	0.0	0.0	0.0	384913	0.0	0.0	0.0	0.0	0.0	0.0	0.0	0.0	162102	8878809	0.0	0.0
Brassica nigra	2008	16	C	5	E	3	101							1.694	0.244	0.14	0.12	11.91	3	100.3	0.0	0.0	0.0	0.0	0.0	0.0	7554.8	0.0	0.0	0.0	0.0	0.0	268.5	0.0	0.0	0.0	0.0	0.0	0.0	0.0	0.0	0.0	0.0	0.0	0.0	110.7	13337412.0	0.0	0.0
Brassica nigra	2008	16	B	7	A			22	22	22	22	22							:	:	:	:	:	:	:	:	:	:	:	:	:	:	:	:	:	:	:	:	:	:	:	:	:	:	:	:	:	:	:
Brassica nigra	2008	16	B	8	B			31	31	28	30	29.66666667							:	:	:	:	:	:	:	:	:	:	:	:	:	:	:	:	:	:	:	:	:	:	:	:	:	:	:	:	:	:	:
Brassica nigra	2008	16	B	9	C			40	40	40	40	40							:	:	:	:	:	:	:	:	:	:	:	:	:	:	:	:	:	:	:	:	:	:	:	:	:	:	:	:	:	:	:
Brassica nigra	2008	16	B	10	D			10	10	9	9	9.333333333	25.25						:	:	:	:	:	:	:	:	:	:	:	:	:	:	:	:	:	:	:	:	:	:	:	:	:	:	:	:	:	:	:
Brassica nigra	2008	16	B	11	E														:	:	:	:	:	:	:	:	:	:	:	:	:	:	:	:	:	:	:	:	:	:	:	:	:	:	:	:	:	:	:
Brassica nigra (2nd pop)	2008	17	C	1	A	1	102							2.844	0.29	0.10			159	99.9	0.0	0.0	0.0	0.0	0.0	0.0	7685.8	0.0	0.0	0.0	0.0	0.0	212.8	0.0	0.0	0.0	0.0	0.0	0.0	0.0	0.0	0.0	0.0	0.0	0.0	294.7	16681914.0	0.0	0.0
Brassica nigra (2nd pop)	2008	17	C	1	A	2	103												2	100.2	0.0	0.0	0.0	0.0	0.0	0.0	7510.4	0.0	0.0	0.0	0.0	111.4	875.5	0.0	0.0	0.0	199.7	0.0	0.0	0.0	0.0	0.0	0.0	0.0	0.0	444.0	11976740.0	0.0	0.0
Brassica nigra (2nd pop)	2008	17	C	2	B	1	104							2.01	0.272	0.14			76	100	0.0	0.0	0.0	0.0	0.0	0.0	28098295	0.0	0.0	0.0	0.0	0.0	398314	0.0	91607	0.0	1777534	0.0	0.0	95457	0.0	0.0	104684	0.0	0.0	266076	17071468	0.0	0.0
Brassica nigra (2nd pop)	2008	17	C	2	B	2	105												206	100.2	0.0	0.0	0.0	0.0	0.0	0.0	11095276	0.0	109802	0.0	0.0	0.0	420841	0.0	0.0	0.0	888133	0.0	0.0	0.0	0.0	0.0	0.0	0.0	0.0	1090599	13353002	0.0	0.0
Brassica nigra (2nd pop)	2008	17	C	3	C	1	106							2.214	0.432	0.20			126	100.1	0.0	0.0	0.0	0.0	0.0	0.0	18555940	0.0	0.0	0.0	0.0	0.0	666995	0.0	0.0	0.0	1874053	0.0	0.0	0.0	0.0	0.0	0.0	0.0	0.0	712506	22974666	0.0	0.0
Brassica nigra (2nd pop)	2008	17	C	3	C	2	107												230	99.8	0.0	0.0	0.0	0.0	0.0	0.0	6972.8	0.0	0.0	0.0	0.0	0.0	199.6	0.0	0.0	0.0	412.3	0.0	0.0	0.0	0.0	0.0	0.0	0.0	0.0	237.9	15941300.0	0.0	0.0
Brassica nigra (2nd pop)	2008	17	C	4	D	1	108							2.68	0.411	0.15			118	100.2	0.0	0.0	0.0	0.0	0.0	0.0	11939.0	0.0	0.0	0.0	0.0	0.0	275.2	0.0	140.1	0.0	850.1	0.0	0.0	0.0	0.0	0.0	0.0	0.0	0.0	0.0	31803836.0	0.0	0.0
Brassica nigra (2nd pop)	2008	17	C	4	D	2	109												106	100.4	0.0	0.0	0.0	0.0	0.0	0.0	8964.4	0.0	0.0	0.0	0.0	0.0	280.1	0.0	0.0	0.0	291.5	0.0	0.0	0.0	0.0	0.0	0.0	0.0	0.0	163.3	20521975.0	0.0	0.0
Brassica nigra (2nd pop)	2008	17	C	5	E	1	110							2.258	0.483	0.21	0.16	15.99	181	100.4	0.0	0.0	0.0	0.0	0.0	0.0	9712.7	0.0	0.0	0.0	0.0	0.0	280.0	0.0	0.0	0.0	670.4	0.0	0.0	0.0	0.0	0.0	0.0	0.0	0.0	235.3	25833107.0	0.0	0.0
Brassica nigra (2nd pop)	2008	17	C	5	E	2	111												192	100.1	0.0	0.0	0.0	0.0	0.0	0.0	8545.4	0.0	0.0	0.0	0.0	0.0	274.3	0.0	0.0	0.0	456.5	0.0	0.0	0.0	0.0	0.0	0.0	0.0	0.0	273.3	20800161.0	0.0	0.0
Brassica oleracea gemmifera	2008	18	C	1	A	1	112							2.844	0.35	0.12			:	:	:	:	:	:	:	:	:	:	:	:	:	:	:	:	:	:	:	:	:	:	:	:	:	:	:	:	:	:	:
Brassica oleracea gemmifera	2008	18	C	1	A	2	113												:	:	:	:	:	:	:	:	:	:	:	:	:	:	:	:	:	:	:	:	:	:	:	:	:	:	:	:	:	:	:
Brassica oleracea gemmifera	2008	18	C	2	B	1	114							3.422	0.328	0.10			:	:	:	:	:	:	:	:	:	:	:	:	:	:	:	:	:	:	:	:	:	:	:	:	:	:	:	:	:	:	:
Brassica oleracea gemmifera	2008	18	C	2	B	2	115												:	:	:	:	:	:	:	:	:	:	:	:	:	:	:	:	:	:	:	:	:	:	:	:	:	:	:	:	:	:	:
Brassica oleracea gemmifera	2008	18	C	3	C	1	116							4.171	0.55	0.13			:	:	:	:	:	:	:	:	:	:	:	:	:	:	:	:	:	:	:	:	:	:	:	:	:	:	:	:	:	:	:
Brassica oleracea gemmifera	2008	18	C	3	C	2	117												:	:	:	:	:	:	:	:	:	:	:	:	:	:	:	:	:	:	:	:	:	:	:	:	:	:	:	:	:	:	:
Brassica oleracea gemmifera	2008	18	C	4	D	1	118							3.652	0.572	0.16			:	:	:	:	:	:	:	:	:	:	:	:	:	:	:	:	:	:	:	:	:	:	:	:	:	:	:	:	:	:	:
Brassica oleracea gemmifera	2008	18	C	4	D	2	119												:	:	:	:	:	:	:	:	:	:	:	:	:	:	:	:	:	:	:	:	:	:	:	:	:	:	:	:	:	:	:
Brassica oleracea gemmifera	2008	18	C	5	E	1	120							3.103	0.504	0.16	0.13	13.40	:	:	:	:	:	:	:	:	:	:	:	:	:	:	:	:	:	:	:	:	:	:	:	:	:	:	:	:	:	:	:
Brassica oleracea gemmifera	2008	18	C	5	E	2	121												:	:	:	:	:	:	:	:	:	:	:	:	:	:	:	:	:	:	:	:	:	:	:	:	:	:	:	:	:	:	:
Brassica oleracea gemmifera	2008	18	B	7	A														:	:	:	:	:	:	:	:	:	:	:	:	:	:	:	:	:	:	:	:	:	:	:	:	:	:	:	:	:	:	:
Brassica oleracea gemmifera	2008	18	B	8	B			1	1	1	1	1							:	:	:	:	:	:	:	:	:	:	:	:	:	:	:	:	:	:	:	:	:	:	:	:	:	:	:	:	:	:	:
Brassica oleracea gemmifera	2008	18	B	9	C			0	0	0	0	0							:	:	:	:	:	:	:	:	:	:	:	:	:	:	:	:	:	:	:	:	:	:	:	:	:	:	:	:	:	:	:
Brassica oleracea gemmifera	2008	18	B	10	D			0	0	0	0	0							:	:	:	:	:	:	:	:	:	:	:	:	:	:	:	:	:	:	:	:	:	:	:	:	:	:	:	:	:	:	:
Brassica oleracea gemmifera	2008	18	B	11	E			0	0	0	0	0	0.25						:	:	:	:	:	:	:	:	:	:	:	:	:	:	:	:	:	:	:	:	:	:	:	:	:	:	:	:	:	:	:
Brassica rapa var. rapa	2008	22	C	1	A	1	122							4.094	0.518	0.13			:	:	:	:	:	:	:	:	:	:	:	:	:	:	:	:	:	:	:	:	:	:	:	:	:	:	:	:	:	:	:
Brassica rapa var. rapa	2008	22	C	1	A	2	123												:	:	:	:	:	:	:	:	:	:	:	:	:	:	:	:	:	:	:	:	:	:	:	:	:	:	:	:	:	:	:
Brassica rapa var. rapa	2008	22	C	2	B	1	124							4.442	0.442	0.10			:	:	:	:	:	:	:	:	:	:	:	:	:	:	:	:	:	:	:	:	:	:	:	:	:	:	:	:	:	:	:
Brassica rapa var. rapa	2008	22	C	2	B	2	125												:	:	:	:	:	:	:	:	:	:	:	:	:	:	:	:	:	:	:	:	:	:	:	:	:	:	:	:	:	:	:
Brassica rapa var. rapa	2008	22	C	3	C	1	126							9.3	1.048	0.11			:	:	:	:	:	:	:	:	:	:	:	:	:	:	:	:	:	:	:	:	:	:	:	:	:	:	:	:	:	:	:
Brassica rapa var. rapa	2008	22	C	3	C	2	127												:	:	:	:	:	:	:	:	:	:	:	:	:	:	:	:	:	:	:	:	:	:	:	:	:	:	:	:	:	:	:
Brassica rapa var. rapa	2008	22	C	5	E	1	128							3.978	0.494	0.12			:	:	:	:	:	:	:	:	:	:	:	:	:	:	:	:	:	:	:	:	:	:	:	:	:	:	:	:	:	:	:
Brassica rapa var. rapa	2008	22	C	5	E	2	129												:	:	:	:	:	:	:	:	:	:	:	:	:	:	:	:	:	:	:	:	:	:	:	:	:	:	:	:	:	:	:
Brassica rapa var. rapa	2008	22	C	6	F	1	130							1.173	0.137	0.12	0.12	11.59	:	:	:	:	:	:	:	:	:	:	:	:	:	:	:	:	:	:	:	:	:	:	:	:	:	:	:	:	:	:	:
Brassica rapa var. rapa	2008	22	C	6	F	2	131												:	:	:	:	:	:	:	:	:	:	:	:	:	:	:	:	:	:	:	:	:	:	:	:	:	:	:	:	:	:	:
Brassica rapa var. rapa	2008	22	B	7	A			8	8	8	8	8							:	:	:	:	:	:	:	:	:	:	:	:	:	:	:	:	:	:	:	:	:	:	:	:	:	:	:	:	:	:	:
Brassica rapa var. rapa	2008	22	B	8	B			9	9	9	9	9							:	:	:	:	:	:	:	:	:	:	:	:	:	:	:	:	:	:	:	:	:	:	:	:	:	:	:	:	:	:	:
Brassica rapa var. rapa	2008	22	B	9	C			14	14	14	14	14							:	:	:	:	:	:	:	:	:	:	:	:	:	:	:	:	:	:	:	:	:	:	:	:	:	:	:	:	:	:	:
Brassica rapa var. rapa	2008	22	B	11	E			10	10	10	10	10							:	:	:	:	:	:	:	:	:	:	:	:	:	:	:	:	:	:	:	:	:	:	:	:	:	:	:	:	:	:	:
Brassica rapa var. rapa	2008	22	B	12	F			5	5	5	5	5	9.2						:	:	:	:	:	:	:	:	:	:	:	:	:	:	:	:	:	:	:	:	:	:	:	:	:	:	:	:	:	:	:
Camelina microcarpa	2008	24	C	1	A	1	132							0.384	0.047	0.12			220	88.2	0.0	0.0	0.0	0.0	0.0	0.0	0.0	0.0	0.0	0.0	0.0	0.0	245.3	0.0	0.0	0.0	0.0	0.0	0.0	0.0	0.0	0.0	0.0	0.0	0.0	0.0	17709200.0	0.0	0.0
Camelina microcarpa	2008	24	C	1	A	2	133												59	100.2	0.0	0.0	0.0	0.0	0.0	0.0	0.0	0.0	0.0	0.0	0.0	0.0	172293	0.0	0.0	0.0	0.0	0.0	0.0	0.0	0.0	0.0	0.0	0.0	0.0	0.0	10085149	0.0	0.0
Camelina microcarpa	2008	24	C	2	B	1	134							0.589	0.05	0.08			191	70	0.0	0.0	0.0	0.0	0.0	0.0	0.0	0.0	0.0	0.0	0.0	0.0	891258	0.0	0.0	0.0	0.0	0.0	0.0	0.0	0.0	0.0	0.0	0.0	0.0	0.0	21001915	0.0	0.0
Camelina microcarpa	2008	24	C	2	B	2	135												226	99.7	0.0	0.0	0.0	0.0	0.0	0.0	0.0	0.0	0.0	0.0	0.0	0.0	432804	0.0	0.0	0.0	0.0	0.0	0.0	0.0	0.0	0.0	0.0	0.0	0.0	0.0	14926388	0.0	0.0
Camelina microcarpa	2008	24	C	3	C	1	136							0.252	0.033	0.13			205	100.4	0.0	0.0	0.0	0.0	0.0	0.0	0.0	0.0	0.0	0.0	0.0	0.0	322.4	0.0	0.0	0.0	0.0	0.0	0.0	0.0	0.0	0.0	0.0	0.0	0.0	0.0	19947146.0	0.0	0.0
Camelina microcarpa	2008	24	C	3	C	2	137												:	:	:	:	:	:	:	:	:	:	:	:	:	:	:	:	:	:	:	:	:	:	:	:	:	:	:	:	:	:	:
Camelina microcarpa	2008	24	C	4	D	1	138							0.396	0.041	0.10			35	90.3	0.0	0.0	0.0	0.0	0.0	0.0	0.0	0.0	0.0	0.0	0.0	0.0	262.6	0.0	0.0	0.0	0.0	0.0	0.0	0.0	0.0	0.0	0.0	0.0	0.0	0.0	17232402.0	0.0	0.0
Camelina microcarpa	2008	24	C	4	D	2	139												89	99.8	0.0	0.0	0.0	0.0	0.0	0.0	0.0	0.0	0.0	0.0	0.0	0.0	285.5	0.0	0.0	0.0	0.0	0.0	0.0	0.0	0.0	0.0	0.0	0.0	0.0	0.0	10038302.0	0.0	0.0
Camelina microcarpa	2008	24	C	5	E	1	140							0.419	0.065	0.16	0.12	11.94	120	100.3	0.0	0.0	0.0	0.0	0.0	0.0	0.0	0.0	0.0	0.0	0.0	0.0	207.3	0.0	0.0	0.0	0.0	0.0	0.0	214.4	0.0	0.0	0.0	0.0	0.0	0.0	13029661.0	0.0	0.0
Camelina microcarpa	2008	24	C	5	E	2	141												50	99.9	0.0	0.0	0.0	0.0	0.0	0.0	0.0	0.0	0.0	0.0	0.0	0.0	228.8	0.0	0.0	0.0	0.0	0.0	0.0	0.0	0.0	0.0	0.0	0.0	0.0	0.0	8866206.0	0.0	0.0
Camelina microcarpa	2008	24	B	7	A			0	0	0	0	0							:	:	:	:	:	:	:	:	:	:	:	:	:	:	:	:	:	:	:	:	:	:	:	:	:	:	:	:	:	:	:
Camelina microcarpa	2008	24	B	8	B			0	0	0	0	0							:	:	:	:	:	:	:	:	:	:	:	:	:	:	:	:	:	:	:	:	:	:	:	:	:	:	:	:	:	:	:
Camelina microcarpa	2008	24	B	9	C			0	0	0	0	0							:	:	:	:	:	:	:	:	:	:	:	:	:	:	:	:	:	:	:	:	:	:	:	:	:	:	:	:	:	:	:
Camelina microcarpa	2008	24	B	10	D			0	0	0	0	0							:	:	:	:	:	:	:	:	:	:	:	:	:	:	:	:	:	:	:	:	:	:	:	:	:	:	:	:	:	:	:
Camelina microcarpa	2008	24	B	11	E			0	0	0	0	0	0						:	:	:	:	:	:	:	:	:	:	:	:	:	:	:	:	:	:	:	:	:	:	:	:	:	:	:	:	:	:	:
Camelina microcarpa (2nd pop)	2008	25	C	1	A	1	142							0.388	0.036	0.09			117	72	0.0	0.0	0.0	0.0	0.0	0.0	0.0	0.0	0.0	0.0	0.0	0.0	228.6	0.0	0.0	0.0	0.0	0.0	0.0	0.0	0.0	0.0	0.0	0.0	0.0	0.0	15298339.0	0.0	0.0
Camelina microcarpa (2nd pop)	2008	25	C	1	A	2	143												157	99.6	0.0	0.0	0.0	0.0	0.0	0.0	0.0	0.0	0.0	0.0	0.0	0.0	253.3	0.0	0.0	0.0	0.0	0.0	0.0	0.0	0.0	0.0	0.0	0.0	0.0	0.0	9390348.0	0.0	0.0
Camelina microcarpa (2nd pop)	2008	25	C	2	B	1	144							0.395	0.031	0.08			16	81.9	0.0	0.0	0.0	0.0	0.0	0.0	0.0	0.0	0.0	0.0	0.0	0.0	408775	0.0	0.0	0.0	0.0	0.0	0.0	0.0	0.0	0.0	0.0	0.0	0.0	0.0	15914271	0.0	0.0
Camelina microcarpa (2nd pop)	2008	25	C	2	B	2	145												61	81.6	0.0	0.0	0.0	0.0	0.0	0.0	0.0	0.0	0.0	0.0	0.0	0.0	355099	0.0	164246	0.0	0.0	0.0	0.0	0.0	0.0	0.0	0.0	0.0	0.0	0.0	12403050	0.0	0.0
Camelina microcarpa (2nd pop)	2008	25	C	3	C	1	146							0.329	0.028	0.09			216	100.1	0.0	0.0	0.0	0.0	0.0	0.0	0.0	0.0	0.0	0.0	0.0	0.0	203.2	0.0	0.0	0.0	0.0	0.0	0.0	0.0	0.0	0.0	0.0	0.0	0.0	0.0	17955897.0	0.0	0.0
Camelina microcarpa (2nd pop)	2008	25	C	3	C	2	147												109	100	0.0	0.0	0.0	0.0	0.0	0.0	0.0	0.0	0.0	0.0	0.0	0.0	262.2	0.0	0.0	0.0	0.0	0.0	0.0	0.0	0.0	0.0	0.0	0.0	0.0	0.0	14084178.0	0.0	0.0
Camelina microcarpa (2nd pop)	2008	25	C	4	D	1	148							0.303	0.035	0.12			30	100.5	0.0	0.0	0.0	0.0	0.0	0.0	0.0	0.0	0.0	0.0	0.0	0.0	352.4	0.0	0.0	0.0	0.0	0.0	0.0	0.0	0.0	0.0	0.0	0.0	0.0	0.0	10713242.0	0.0	0.0
Camelina microcarpa (2nd pop)	2008	25	C	4	D	2	149												18	100.5	0.0	0.0	0.0	0.0	0.0	0.0	0.0	0.0	0.0	0.0	0.0	0.0	311.4	0.0	0.0	0.0	0.0	0.0	0.0	0.0	0.0	0.0	0.0	0.0	0.0	0.0	11622825.0	0.0	0.0
Camelina microcarpa (2nd pop)	2008	25	C	5	E	1	150							0.345	0.043	0.12	0.10	9.93	161	100.5	0.0	0.0	0.0	0.0	0.0	0.0	0.0	0.0	0.0	0.0	0.0	0.0	291143852.4	0.0	0.0	0.0	0.0	0.0	0.0	0.0	0.0	0.0	0.0	0.0	0.0	0.0	22.5064	0.0	0.0
Camelina microcarpa (2nd pop)	2008	25	C	5	E	2	151												175	100.1	0.0	0.0	0.0	0.0	0.0	0.0	0.0	0.0	0.0	0.0	0.0	0.0	273.7	0.0	0.0	0.0	0.0	0.0	0.0	0.0	0.0	0.0	0.0	0.0	0.0	0.0	12735652.0	0.0	0.0
Camelina sativa	2008	26	C	1	A	1	152							0.155	0.023	0.15			:	:	:	:	:	:	:	:	:	:	:	:	:	:	:	:	:	:	:	:	:	:	:	:	:	:	:	:	:	:	:
Camelina sativa	2008	26	C	1	A	2	153												:	:	:	:	:	:	:	:	:	:	:	:	:	:	:	:	:	:	:	:	:	:	:	:	:	:	:	:	:	:	:
Camelina sativa	2008	26	C	2	B	1	154							0.309	0.039	0.13			:	:	:	:	:	:	:	:	:	:	:	:	:	:	:	:	:	:	:	:	:	:	:	:	:	:	:	:	:	:	:
Camelina sativa	2008	26	C	2	B	2	155												:	:	:	:	:	:	:	:	:	:	:	:	:	:	:	:	:	:	:	:	:	:	:	:	:	:	:	:	:	:	:
Camelina sativa	2008	26	C	3	C	1	156							1.173	0.113	0.10			:	:	:	:	:	:	:	:	:	:	:	:	:	:	:	:	:	:	:	:	:	:	:	:	:	:	:	:	:	:	:
Camelina sativa	2008	26	C	3	C	2	157												:	:	:	:	:	:	:	:	:	:	:	:	:	:	:	:	:	:	:	:	:	:	:	:	:	:	:	:	:	:	:
Camelina sativa	2008	26	C	4	D	1	158							0.01	0.011	1.10			:	:	:	:	:	:	:	:	:	:	:	:	:	:	:	:	:	:	:	:	:	:	:	:	:	:	:	:	:	:	:
Camelina sativa	2008	26	C	4	D	2	159												:	:	:	:	:	:	:	:	:	:	:	:	:	:	:	:	:	:	:	:	:	:	:	:	:	:	:	:	:	:	:
Camelina sativa	2008	26	C	5	E	1	160							0.091	0.013	0.14	0.32	32.28	:	:	:	:	:	:	:	:	:	:	:	:	:	:	:	:	:	:	:	:	:	:	:	:	:	:	:	:	:	:	:
Camelina sativa	2008	26	C	5	E	2	161												:	:	:	:	:	:	:	:	:	:	:	:	:	:	:	:	:	:	:	:	:	:	:	:	:	:	:	:	:	:	:
Camelina sativa	2008	26	B	7	A			1	1	1	1	1							:	:	:	:	:	:	:	:	:	:	:	:	:	:	:	:	:	:	:	:	:	:	:	:	:	:	:	:	:	:	:
Camelina sativa	2008	26	B	8	B			0	0	0	0	0							:	:	:	:	:	:	:	:	:	:	:	:	:	:	:	:	:	:	:	:	:	:	:	:	:	:	:	:	:	:	:
Camelina sativa	2008	26	B	9	C														:	:	:	:	:	:	:	:	:	:	:	:	:	:	:	:	:	:	:	:	:	:	:	:	:	:	:	:	:	:	:
Camelina sativa	2008	26	B	10	D			0	0	0	0	0							:	:	:	:	:	:	:	:	:	:	:	:	:	:	:	:	:	:	:	:	:	:	:	:	:	:	:	:	:	:	:
Camelina sativa	2008	26	B	11	E			0	0	0	0	0	0.25						:	:	:	:	:	:	:	:	:	:	:	:	:	:	:	:	:	:	:	:	:	:	:	:	:	:	:	:	:	:	:
Camelina sativa (2nd pop)	2008	27	C	1	A	1	162							0.156	0.022	0.14			:	:	:	:	:	:	:	:	:	:	:	:	:	:	:	:	:	:	:	:	:	:	:	:	:	:	:	:	:	:	:
Camelina sativa (2nd pop)	2008	27	C	1	A	2	163												:	:	:	:	:	:	:	:	:	:	:	:	:	:	:	:	:	:	:	:	:	:	:	:	:	:	:	:	:	:	:
Camelina sativa (2nd pop)	2008	27	C	2	B	1	164							0.689	0.074	0.11			:	:	:	:	:	:	:	:	:	:	:	:	:	:	:	:	:	:	:	:	:	:	:	:	:	:	:	:	:	:	:
Camelina sativa (2nd pop)	2008	27	C	2	B	2	165												:	:	:	:	:	:	:	:	:	:	:	:	:	:	:	:	:	:	:	:	:	:	:	:	:	:	:	:	:	:	:
Camelina sativa (2nd pop)	2008	27	C	3	C	1	166							0.457	0.068	0.15			:	:	:	:	:	:	:	:	:	:	:	:	:	:	:	:	:	:	:	:	:	:	:	:	:	:	:	:	:	:	:
Camelina sativa (2nd pop)	2008	27	C	3	C	2	167												:	:	:	:	:	:	:	:	:	:	:	:	:	:	:	:	:	:	:	:	:	:	:	:	:	:	:	:	:	:	:
Camelina sativa (2nd pop)	2008	27	C	4	D	1	168							0.129	0.015	0.12			:	:	:	:	:	:	:	:	:	:	:	:	:	:	:	:	:	:	:	:	:	:	:	:	:	:	:	:	:	:	:
Camelina sativa (2nd pop)	2008	27	C	5	E	1	169							0.087	0.014	0.16	0.13	13.49	:	:	:	:	:	:	:	:	:	:	:	:	:	:	:	:	:	:	:	:	:	:	:	:	:	:	:	:	:	:	:
Camelina sativa (2nd pop)	2008	27	C	5	E	2	170												:	:	:	:	:	:	:	:	:	:	:	:	:	:	:	:	:	:	:	:	:	:	:	:	:	:	:	:	:	:	:
Capsella bursa-pastoris	2008	28	C	1	A	1	171							0.403	0.066	0.16			:	:	:	:	:	:	:	:	:	:	:	:	:	:	:	:	:	:	:	:	:	:	:	:	:	:	:	:	:	:	:
Capsella bursa-pastoris	2008	28	C	1	A	2	172												:	:	:	:	:	:	:	:	:	:	:	:	:	:	:	:	:	:	:	:	:	:	:	:	:	:	:	:	:	:	:
Capsella bursa-pastoris	2008	28	C	2	B	1	173							0.541	0.073	0.13			:	:	:	:	:	:	:	:	:	:	:	:	:	:	:	:	:	:	:	:	:	:	:	:	:	:	:	:	:	:	:
Capsella bursa-pastoris	2008	28	C	2	B	2	174												:	:	:	:	:	:	:	:	:	:	:	:	:	:	:	:	:	:	:	:	:	:	:	:	:	:	:	:	:	:	:
Capsella bursa-pastoris	2008	28	C	3	C	1	175							0.43	0.081	0.19			:	:	:	:	:	:	:	:	:	:	:	:	:	:	:	:	:	:	:	:	:	:	:	:	:	:	:	:	:	:	:
Capsella bursa-pastoris	2008	28	C	3	C	2	176												:	:	:	:	:	:	:	:	:	:	:	:	:	:	:	:	:	:	:	:	:	:	:	:	:	:	:	:	:	:	:
Capsella bursa-pastoris	2008	28	C	4	D	1	177							0.263	0.042	0.16			:	:	:	:	:	:	:	:	:	:	:	:	:	:	:	:	:	:	:	:	:	:	:	:	:	:	:	:	:	:	:
Capsella bursa-pastoris	2008	28	C	4	D	2	178												:	:	:	:	:	:	:	:	:	:	:	:	:	:	:	:	:	:	:	:	:	:	:	:	:	:	:	:	:	:	:
Capsella bursa-pastoris	2008	28	C	6	F	1	179							0.191	0.036	0.19	0.17	16.71	:	:	:	:	:	:	:	:	:	:	:	:	:	:	:	:	:	:	:	:	:	:	:	:	:	:	:	:	:	:	:
Capsella bursa-pastoris	2008	28	C	6	F	2	180												:	:	:	:	:	:	:	:	:	:	:	:	:	:	:	:	:	:	:	:	:	:	:	:	:	:	:	:	:	:	:
Capsella bursa-pastoris	2008	28	B	7	A			1	1	1	1	1							:	:	:	:	:	:	:	:	:	:	:	:	:	:	:	:	:	:	:	:	:	:	:	:	:	:	:	:	:	:	:
Capsella bursa-pastoris	2008	28	B	8	B			1	1	1	1	1							:	:	:	:	:	:	:	:	:	:	:	:	:	:	:	:	:	:	:	:	:	:	:	:	:	:	:	:	:	:	:
Capsella bursa-pastoris	2008	28	B	9	C														:	:	:	:	:	:	:	:	:	:	:	:	:	:	:	:	:	:	:	:	:	:	:	:	:	:	:	:	:	:	:
Capsella bursa-pastoris	2008	28	B	10	D			0	0	0	0	0							:	:	:	:	:	:	:	:	:	:	:	:	:	:	:	:	:	:	:	:	:	:	:	:	:	:	:	:	:	:	:
Capsella bursa-pastoris	2008	28	B	12	F			0	0	0	0	0	0.5						:	:	:	:	:	:	:	:	:	:	:	:	:	:	:	:	:	:	:	:	:	:	:	:	:	:	:	:	:	:	:
Caulanthus crassicaulis	2008	30	C	1	A	3	181							0.66	0.01	0.02			39	35.2	0.0	0.0	0.0	394.6	3728.4	0.0	0.0	#REF!	0.0	0.0	0.0	2379.8	273.3	0.0	4171.5	0.0	153.0	0.0	0.0	152.1	0.0	0.0	112.5	0.0	0.0	0.0	33255091.0	0.0	0.0
Caulanthus crassicaulis	2008	30	C	2	B	3	182							0.084	0.012	0.14			:	:	:	:	:	:	:	:	:	:	:	:	:	:	:	:	:	:	:	:	:	:	:	:	:	:	:	:	:	:	:
Caulanthus crassicaulis	2008	30	C	3	C	3	183												:	:	:	:	:	:	:	:	:	:	:	:	:	:	:	:	:	:	:	:	:	:	:	:	:	:	:	:	:	:	:
Caulanthus crassicaulis	2008	30	C	4	D	3	184												:	:	:	:	:	:	:	:	:	:	:	:	:	:	:	:	:	:	:	:	:	:	:	:	:	:	:	:	:	:	:
Caulanthus crassicaulis	2008	30	C	6	F	3	185							0.08	0.018	0.23	0.13	12.77	100	68	0.0	2716.2	0.0	0.0	6669.8	0.0	0.0	#REF!	0.0	0.0	747382	1220.0	308.9	0.0	115.5	0.0	254.8	0.0	0.0	0.0	0.0	0.0	572.8	0.0	0.0	0.0	22715912.0	0.0	0.0
Caulanthus inflatus	2008	31	C	1	A	1	186							0.901	0.072	0.08			184	100.3	0.0	2633.0	0.0	0.0	0.0	0.0	0.0	#REF!	0.0	0.0	0.0	0.0	211.3	0.0	0.0	0.0	0.0	0.0	0.0	0.0	0.0	0.0	292.3	0.0	0.0	0.0	12203273.0	0.0	0.0
Caulanthus inflatus	2008	31	C	1	A	2	187												74	100.1	0.0	238559	0.0	0.0	0.0	0.0	0.0	0.0	0.0	0.0	0.0	0.0	285640	0.0	0.0	0.0	67968	0.0	0.0	0.0	0.0	0.0	73855	0.0	0.0	43014	13195408	0.0	0.0
Caulanthus inflatus	2008	31	C	2	B	1	188							0.814	0.065	0.08			58	100.3	0.0	5213568	0.0	0.0	0.0	0.0	0.0	0.0	0.0	0.0	0.0	0.0	474089	0.0	0.0	0.0	539567	0.0	0.0	0.0	0.0	0.0	254073	0.0	0.0	93744	14136795	0.0	0.0
Caulanthus inflatus	2008	31	C	2	B	2	189												142	100.3	0.0	397330	0.0	0.0	0.0	0.0	0.0	0.0	0.0	0.0	0.0	0.0	511023	0.0	0.0	0.0	247954	0.0	0.0	0.0	0.0	0.0	52752	0.0	0.0	0.0	13993239	0.0	0.0
Caulanthus inflatus	2008	31	C	3	C	1	190							0.427	0.04	0.09			158	99.7	0.0	5149.3	0.0	0.0	0.0	0.0	638.4	#REF!	0.0	0.0	0.0	0.0	222.1	0.0	0.0	0.0	285.0	0.0	0.0	0.0	0.0	0.0	335.8	0.0	0.0	141.6	17200424.0	0.0	0.0
Caulanthus inflatus	2008	31	C	3	C	2	191												225	100.5	0.0	1074.2	0.0	0.0	0.0	0.0	0.0	#REF!	0.0	0.0	0.0	0.0	312.6	0.0	0.0	0.0	364.4	0.0	0.0	0.0	0.0	0.0	56.5	0.0	0.0	284.2	12316681.0	0.0	0.0
Caulanthus inflatus	2008	31	C	4	D	1	192							0.779	0.065	0.08			96	78.8	0.0	4590.7	0.0	0.0	0.0	0.0	725.2	#REF!	0.0	0.0	0.0	0.0	252.8	0.0	0.0	0.0	205.7	0.0	0.0	0.0	0.0	0.0	105.1	0.0	0.0	0.0	15884968.0	0.0	0.0
Caulanthus inflatus	2008	31	C	4	D	2	193												101	100.4	0.0	337.8	0.0	0.0	0.0	0.0	0.0	#REF!	0.0	0.0	0.0	0.0	295.1	0.0	0.0	0.0	254.2	0.0	0.0	0.0	0.0	0.0	0.0	0.0	0.0	121.5	10698633.0	0.0	0.0
Caulanthus inflatus	2008	31	C	5	E	1	194							0.578	0.058	0.10	0.09	8.74	201	62.8	0.0	2464.4	0.0	0.0	0.0	0.0	225.7	#REF!	0.0	0.0	0.0	13.0	269.7	0.0	0.0	0.0	182.5	0.0	0.0	0.0	0.0	0.0	45.5	0.0	0.0	115.0	17884472.0	0.0	0.0
Caulanthus inflatus	2008	31	C	5	E	2	195												107	36.9	0.0	583.5	0.0	0.0	0.0	0.0	0.0	#REF!	0.0	0.0	0.0	0.0	209.9	0.0	0.0	0.0	0.0	0.0	0.0	0.0	0.0	0.0	0.0	0.0	0.0	0.0	15553154.0	0.0	0.0
Caulanthus inflatus	2008	31	B	7	A			16	16	16	16	16							:	:	:	:	:	:	:	:	:	:	:	:	:	:	:	:	:	:	:	:	:	:	:	:	:	:	:	:	:	:	:
Caulanthus inflatus	2008	31	B	8	B			33	33	33	33	33							:	:	:	:	:	:	:	:	:	:	:	:	:	:	:	:	:	:	:	:	:	:	:	:	:	:	:	:	:	:	:
Caulanthus inflatus	2008	31	B	9	C			67	67	69	66	67.33333333							:	:	:	:	:	:	:	:	:	:	:	:	:	:	:	:	:	:	:	:	:	:	:	:	:	:	:	:	:	:	:
Caulanthus inflatus	2008	31	B	10	D			0	0	0	0	0							:	:	:	:	:	:	:	:	:	:	:	:	:	:	:	:	:	:	:	:	:	:	:	:	:	:	:	:	:	:	:
Caulanthus inflatus	2008	31	B	11	E			2	2	2	2	2	23.66666667						:	:	:	:	:	:	:	:	:	:	:	:	:	:	:	:	:	:	:	:	:	:	:	:	:	:	:	:	:	:	:
Descurainia incana ssp. incana	2008	38	C	1	A	1	196							0.352	0.049	0.14			:	:	:	:	:	:	:	:	:	:	:	:	:	:	:	:	:	:	:	:	:	:	:	:	:	:	:	:	:	:	:
Descurainia incana ssp. incana	2008	38	C	1	A	2	197												:	:	:	:	:	:	:	:	:	:	:	:	:	:	:	:	:	:	:	:	:	:	:	:	:	:	:	:	:	:	:
Descurainia incana ssp. incana	2008	38	C	2	B	1	198							0.321	0.034	0.11			:	:	:	:	:	:	:	:	:	:	:	:	:	:	:	:	:	:	:	:	:	:	:	:	:	:	:	:	:	:	:
Descurainia incana ssp. incana	2008	38	C	2	B	2	199												:	:	:	:	:	:	:	:	:	:	:	:	:	:	:	:	:	:	:	:	:	:	:	:	:	:	:	:	:	:	:
Descurainia incana ssp. incana	2008	38	C	3	C	1	200							0.42	0.044	0.10	0.12	11.66	:	:	:	:	:	:	:	:	:	:	:	:	:	:	:	:	:	:	:	:	:	:	:	:	:	:	:	:	:	:	:
Descurainia incana ssp. incana	2008	38	C	3	C			:											:	:	:	:	:	:	:	:	:	:	:	:	:	:	:	:	:	:	:	:	:	:	:	:	:	:	:	:	:	:	:
Descurainia incana ssp. incana	2008	38	B	7	A														:	:	:	:	:	:	:	:	:	:	:	:	:	:	:	:	:	:	:	:	:	:	:	:	:	:	:	:	:	:	:
Descurainia incana ssp. incana	2008	38	B	8	B			15	15	15	15	15							:	:	:	:	:	:	:	:	:	:	:	:	:	:	:	:	:	:	:	:	:	:	:	:	:	:	:	:	:	:	:
Descurainia incana ssp. incana	2008	38	B	9	C			41	41	41	41	41							:	:	:	:	:	:	:	:	:	:	:	:	:	:	:	:	:	:	:	:	:	:	:	:	:	:	:	:	:	:	:
Descurainia incana ssp. incana	2008	38	B	10	D			12	12	12	12	12							:	:	:	:	:	:	:	:	:	:	:	:	:	:	:	:	:	:	:	:	:	:	:	:	:	:	:	:	:	:	:
Descurainia incana ssp. incana	2008	38	B	12	F			10	10	10	10	10	19.5						:	:	:	:	:	:	:	:	:	:	:	:	:	:	:	:	:	:	:	:	:	:	:	:	:	:	:	:	:	:	:
Descurainia pinnata var.nelsonii	2008	39	C	1	A	1	201							0.29	0.042	0.14			:	:	:	:	:	:	:	:	:	:	:	:	:	:	:	:	:	:	:	:	:	:	:	:	:	:	:	:	:	:	:
Descurainia pinnata var.nelsonii	2008	39	C	1	A	2	202												:	:	:	:	:	:	:	:	:	:	:	:	:	:	:	:	:	:	:	:	:	:	:	:	:	:	:	:	:	:	:
Descurainia pinnata var.nelsonii	2008	39	C	2	B	1	203							0.603	0.08	0.13			:	:	:	:	:	:	:	:	:	:	:	:	:	:	:	:	:	:	:	:	:	:	:	:	:	:	:	:	:	:	:
Descurainia pinnata var.nelsonii	2008	39	C	2	B	2	204												:	:	:	:	:	:	:	:	:	:	:	:	:	:	:	:	:	:	:	:	:	:	:	:	:	:	:	:	:	:	:
Descurainia pinnata var.nelsonii	2008	39	C	3	C	1	205							0.189	0.032	0.17			:	:	:	:	:	:	:	:	:	:	:	:	:	:	:	:	:	:	:	:	:	:	:	:	:	:	:	:	:	:	:
Descurainia pinnata var.nelsonii	2008	39	C	3	C	2	206												:	:	:	:	:	:	:	:	:	:	:	:	:	:	:	:	:	:	:	:	:	:	:	:	:	:	:	:	:	:	:
Descurainia pinnata var.nelsonii	2008	39	C	4	D	1	207							0.244	0.044	0.18			:	:	:	:	:	:	:	:	:	:	:	:	:	:	:	:	:	:	:	:	:	:	:	:	:	:	:	:	:	:	:
Descurainia pinnata var.nelsonii	2008	39	C	4	D	2	208												:	:	:	:	:	:	:	:	:	:	:	:	:	:	:	:	:	:	:	:	:	:	:	:	:	:	:	:	:	:	:
Descurainia pinnata var.nelsonii	2008	39	C	5	E	1	209							0.309	0.046	0.15	0.16	15.52	:	:	:	:	:	:	:	:	:	:	:	:	:	:	:	:	:	:	:	:	:	:	:	:	:	:	:	:	:	:	:
Descurainia pinnata var.nelsonii	2008	39	C	5	E	2	210												:	:	:	:	:	:	:	:	:	:	:	:	:	:	:	:	:	:	:	:	:	:	:	:	:	:	:	:	:	:	:
Descurainia pinnata var.nelsonii	2008	39	B	7	A			9	9	9	9	9							:	:	:	:	:	:	:	:	:	:	:	:	:	:	:	:	:	:	:	:	:	:	:	:	:	:	:	:	:	:	:
Descurainia pinnata var.nelsonii	2008	39	B	8	B			35	35	35	35	35							:	:	:	:	:	:	:	:	:	:	:	:	:	:	:	:	:	:	:	:	:	:	:	:	:	:	:	:	:	:	:
Descurainia pinnata var.nelsonii	2008	39	B	9	C			24	24	21	22	22.33333333							:	:	:	:	:	:	:	:	:	:	:	:	:	:	:	:	:	:	:	:	:	:	:	:	:	:	:	:	:	:	:
Descurainia pinnata var.nelsonii	2008	39	B	10	D			16	16	16	17	16.33333333							:	:	:	:	:	:	:	:	:	:	:	:	:	:	:	:	:	:	:	:	:	:	:	:	:	:	:	:	:	:	:
Descurainia pinnata var.nelsonii	2008	39	B	11	E			29	29	29	29	29	22.33333333						:	:	:	:	:	:	:	:	:	:	:	:	:	:	:	:	:	:	:	:	:	:	:	:	:	:	:	:	:	:	:
Descurainia pinnata var.nelsonii (2nd pop)	2008	40	C	1	A	1	211							0.124	0.018	0.15			:	:	:	:	:	:	:	:	:	:	:	:	:	:	:	:	:	:	:	:	:	:	:	:	:	:	:	:	:	:	:
Descurainia pinnata var.nelsonii (2nd pop)	2008	40	C	1	A	2	212												:	:	:	:	:	:	:	:	:	:	:	:	:	:	:	:	:	:	:	:	:	:	:	:	:	:	:	:	:	:	:
Descurainia pinnata var.nelsonii (2nd pop)	2008	40	C	2	B	1	213							0.16	0.03	0.19			:	:	:	:	:	:	:	:	:	:	:	:	:	:	:	:	:	:	:	:	:	:	:	:	:	:	:	:	:	:	:
Descurainia pinnata var.nelsonii (2nd pop)	2008	40	C	2	B	2	214												:	:	:	:	:	:	:	:	:	:	:	:	:	:	:	:	:	:	:	:	:	:	:	:	:	:	:	:	:	:	:
Descurainia pinnata var.nelsonii (2nd pop)	2008	40	C	3	C	1	215							0.067	0.014	0.21			:	:	:	:	:	:	:	:	:	:	:	:	:	:	:	:	:	:	:	:	:	:	:	:	:	:	:	:	:	:	:
Descurainia pinnata var.nelsonii (2nd pop)	2008	40	C	3	C	2	216												:	:	:	:	:	:	:	:	:	:	:	:	:	:	:	:	:	:	:	:	:	:	:	:	:	:	:	:	:	:	:
Descurainia pinnata var.nelsonii (2nd pop)	2008	40	C	4	D	1	217							0.039	0.007	0.18			:	:	:	:	:	:	:	:	:	:	:	:	:	:	:	:	:	:	:	:	:	:	:	:	:	:	:	:	:	:	:
Descurainia pinnata var.nelsonii (2nd pop)	2008	40	C	4	D	2	218												:	:	:	:	:	:	:	:	:	:	:	:	:	:	:	:	:	:	:	:	:	:	:	:	:	:	:	:	:	:	:
Descurainia pinnata var.nelsonii (2nd pop)	2008	40	C	5	E	1	219							0.077	0.015	0.19	0.18	18.32	:	:	:	:	:	:	:	:	:	:	:	:	:	:	:	:	:	:	:	:	:	:	:	:	:	:	:	:	:	:	:
Descurainia pinnata var.nelsonii (2nd pop)	2008	40	C	5	E	2	220												:	:	:	:	:	:	:	:	:	:	:	:	:	:	:	:	:	:	:	:	:	:	:	:	:	:	:	:	:	:	:
Draba nemorosa	2008	43	C	1	A	1	221							0.106	0.012	0.11			104	79.8	0.0	0.0	0.0	0.0	0.0	0.0	286.7	0.0	0.0	0.0	0.0	0.0	531.7	0.0	0.0	0.0	266.1	0.0	0.0	0.0	0.0	0.0	0.0	0.0	0.0	0.0	20400304.0	0.0	0.0
Draba nemorosa	2008	43	C	1	A	2	222												171	99.9	0.0	0.0	0.0	0.0	0.0	0.0	490.3	0.0	0.0	0.0	0.0	0.0	909.6	0.0	0.0	0.0	479.6	0.0	0.0	0.0	0.0	0.0	0.0	0.0	0.0	0.0	10715026.0	0.0	0.0
Draba nemorosa	2008	43	C	2	B	1	223							0.088	0.008	0.09			148	98.8	0.0	0.0	0.0	0.0	0.0	0.0	0.0	0.0	0.0	0.0	0.0	0.0	656944	0.0	0.0	0.0	1029832	0.0	0.0	0.0	0.0	0.0	0.0	0.0	0.0	0.0	22876168	0.0	0.0
Draba nemorosa	2008	43	C	2	B	2	224												:	:	:	:	:	:	:	:	:	:	:	:	:	:	:	:	:	:	:	:	:	:	:	:	:	:	:	:	:	:	:
Draba nemorosa	2008	43	C	3	C	1	225							0.023	0.002	0.09			156	100.2	0.0	0.0	0.0	0.0	0.0	0.0	0.0	0.0	0.0	0.0	0.0	0.0	272.1	0.0	0.0	0.0	497.3	0.0	0.0	0.0	0.0	0.0	0.0	0.0	0.0	0.0	15849637.0	0.0	0.0
Draba nemorosa	2008	43	C	3	C	2	226												236	100.4	0.0	0.0	0.0	0.0	0.0	0.0	0.0	0.0	0.0	0.0	0.0	0.0	351.6	0.0	0.0	0.0	92.6	0.0	0.0	0.0	0.0	0.0	0.0	0.0	0.0	0.0	14386280.0	0.0	0.0
Draba nemorosa	2008	43	C	4	D	1	227							0.063	0.008	0.13			179	100.2	0.0	0.0	0.0	0.0	0.0	0.0	0.0	0.0	0.0	0.0	0.0	0.0	402201	0.0	0.0	0.0	1254838	0.0	0.0	0.0	0.0	0.0	0.0	0.0	0.0	0.0	17035716	0.0	0.0
Draba nemorosa	2008	43	C	4	D	2	228												111	82.7	0.0	0.0	0.0	0.0	0.0	0.0	0.0	0.0	0.0	0.0	0.0	135159	297615	0.0	0.0	0.0	555921	0.0	0.0	0.0	708994	0.0	0.0	0.0	0.0	0.0	10923664	0.0	0.0
Draba nemorosa	2008	43	C	5	E	1	229							0.111	0.013	0.12	0.26	26.12	46	100.4	0.0	0.0	0.0	0.0	0.0	0.0	0.0	0.0	0.0	0.0	0.0	0.0	242.4	0.0	0.0	0.0	1911.0	0.0	0.0	0.0	0.0	0.0	0.0	0.0	0.0	0.0	11266969.0	0.0	0.0
Draba nemorosa	2008	43	C	5	E	2	230												174	99.4	0.0	0.0	0.0	0.0	0.0	0.0	0.0	0.0	0.0	0.0	0.0	0.0	278.2	0.0	0.0	0.0	1328.8	0.0	0.0	0.0	0.0	0.0	0.0	0.0	0.0	0.0	11977620.0	0.0	0.0
Draba nemorosa	2008	43	B	7	A			57	57	62	64	61							:	:	:	:	:	:	:	:	:	:	:	:	:	:	:	:	:	:	:	:	:	:	:	:	:	:	:	:	:	:	:
Draba nemorosa	2008	43	B	8	B			89	89	91	84	88							:	:	:	:	:	:	:	:	:	:	:	:	:	:	:	:	:	:	:	:	:	:	:	:	:	:	:	:	:	:	:
Draba nemorosa	2008	43	B	9	C			17	17	17	17	17							:	:	:	:	:	:	:	:	:	:	:	:	:	:	:	:	:	:	:	:	:	:	:	:	:	:	:	:	:	:	:
Draba nemorosa	2008	43	B	10	D			26	26	28	28	27.33333333							:	:	:	:	:	:	:	:	:	:	:	:	:	:	:	:	:	:	:	:	:	:	:	:	:	:	:	:	:	:	:
Draba nemorosa	2008	43	B	11	E			39	39	40	40	39.66666667	46.6						:	:	:	:	:	:	:	:	:	:	:	:	:	:	:	:	:	:	:	:	:	:	:	:	:	:	:	:	:	:	:
Erysimum asperum	2008	45	C	1	A	1	231							0.128	0.017	0.13			91	100.4	311.9	0.0	0.0	0.0	0.0	0.0	7154.5	0.0	0.0	0.0	0.0	0.0	207.6	0.0	0.0	0.0	547.7	0.0	0.0	0.0	0.0	0.0	0.0	0.0	0.0	0.0	16565694.0	0.0	0.0
Erysimum asperum	2008	45	C	1	A	2	232												190	33	0.0	0.0	0.0	0.0	0.0	0.0	2796473	0.0	0.0	0.0	0.0	0.0	551214	0.0	0.0	0.0	0.0	0.0	0.0	0.0	0.0	0.0	0.0	0.0	0.0	0.0	25972516	0.0	0.0
Erysimum asperum	2008	45	C	2	B	1	233							0.15	0.022	0.15			240	78.1	816122	331487	0.0	0.0	0.0	0.0	24185794	0.0	0.0	0.0	0.0	561165	1143867	0.0	0.0	0.0	436066	0.0	0.0	0.0	0.0	0.0	161242	0.0	0.0	0.0	34664736	0.0	0.0
Erysimum asperum	2008	45	C	2	B	2	234												208	100.5	0.0	0.0	0.0	0.0	0.0	0.0	12851717	0.0	0.0	0.0	0.0	0.0	579564	0.0	0.0	0.0	0.0	0.0	0.0	0.0	0.0	0.0	0.0	0.0	0.0	0.0	18339857	0.0	0.0
Erysimum asperum	2008	45	C	3	C	1	235							0.134	0.019	0.14			62	72.8	2601577	164284	0.0	0.0	0.0	0.0	26497495	0.0	0.0	0.0	0.0	0.0	1064210	0.0	0.0	0.0	977852	186800	0.0	0.0	0.0	0.0	182136	0.0	0.0	0.0	35384817	0.0	0.0
Erysimum asperum	2008	45	C	3	C	2	236												176	99.8	0.0	0.0	0.0	0.0	0.0	0.0	3959.4	0.0	0.0	0.0	0.0	0.0	393.2	0.0	0.0	0.0	114.9	0.0	0.0	0.0	0.0	0.0	0.0	0.0	0.0	0.0	17826989.0	0.0	0.0
Erysimum asperum	2008	45	C	4	D	1	237							0.123	0.017	0.14			31	98	268.8	0.0	0.0	0.0	0.0	0.0	8214.7	0.0	0.0	0.0	0.0	0.0	317.2	0.0	0.0	0.0	765.7	0.0	0.0	0.0	0.0	0.0	0.0	0.0	0.0	0.0	29050112.0	0.0	0.0
Erysimum asperum	2008	45	C	4	D	2	238												112	100.2	0.0	0.0	0.0	0.0	0.0	0.0	3573.9	0.0	0.0	0.0	0.0	0.0	337.8	0.0	0.0	0.0	115.2	0.0	0.0	0.0	0.0	0.0	0.0	0.0	0.0	0.0	16952480.0	0.0	0.0
Erysimum asperum	2008	45	C	6	F	1	239							0.07	0.017	0.24	0.16	16.05	70	100.3	0.0	0.0	0.0	0.0	0.0	0.0	16151767	0.0	0.0	0.0	0.0	0.0	665518	0.0	0.0	0.0	854363	0.0	0.0	0.0	24334	0.0	24455	0.0	0.0	0.0	23679538	0.0	0.0
Erysimum asperum	2008	45	C	6	F	2	240												73	100.5	0.0	0.0	0.0	0.0	0.0	0.0	2159587	0.0	0.0	0.0	0.0	0.0	484210	0.0	0.0	0.0	36780	0.0	0.0	0.0	0.0	0.0	0.0	0.0	0.0	0.0	13402014	0.0	0.0
Erysimum asperum	2008	45	B	7	A			:	3	3	3	3							:	:	:	:	:	:	:	:	:	:	:	:	:	:	:	:	:	:	:	:	:	:	:	:	:	:	:	:	:	:	:
Erysimum asperum	2008	45	B	8	B			:	21	18	18	19							:	:	:	:	:	:	:	:	:	:	:	:	:	:	:	:	:	:	:	:	:	:	:	:	:	:	:	:	:	:	:
Erysimum asperum	2008	45	B	9	C			:	10	10	10	10							:	:	:	:	:	:	:	:	:	:	:	:	:	:	:	:	:	:	:	:	:	:	:	:	:	:	:	:	:	:	:
Erysimum asperum	2008	45	B	10	D			:	8	8	8	8							:	:	:	:	:	:	:	:	:	:	:	:	:	:	:	:	:	:	:	:	:	:	:	:	:	:	:	:	:	:	:
Erysimum asperum	2008	45	B	12	F			:					10						:	:	:	:	:	:	:	:	:	:	:	:	:	:	:	:	:	:	:	:	:	:	:	:	:	:	:	:	:	:	:
Erysimum asperum (2nd pop)	2008	46	C	1	A	1	241							0.092	0.015	0.16			5	91.6	0.0	504.7	0.0	0.0	0.0	0.0	0.0	233.9	3694.6	0.0	0.0	0.0	639.6	0.0	0.0	0.0	675.9	0.0	0.0	0.0	0.0	0.0	0.0	156.7	0.0	142.5	20527805.0	0.0	0.0
Erysimum asperum (2nd pop)	2008	46	C	1	A	2	242												92	100.4	0.0	0.0	0.0	0.0	0.0	0.0	0.0	0.0	1423.0	0.0	0.0	0.0	238.3	0.0	0.0	0.0	0.0	0.0	0.0	0.0	0.0	0.0	0.0	0.0	0.0	0.0	9713134.0	0.0	0.0
Erysimum asperum (2nd pop)	2008	46	C	2	B	1	243							0.067	0.011	0.16			:	:	:	:	:	:	:	:	:	:	:	:	:	:	:	:	:	:	:	:	:	:	:	:	:	:	:	:	:	:	:
Erysimum asperum (2nd pop)	2008	46	C	2	B	2	244												:	:	:	:	:	:	:	:	:	:	:	:	:	:	:	:	:	:	:	:	:	:	:	:	:	:	:	:	:	:	:
Erysimum asperum (2nd pop)	2008	46	C	3	C	1	245							0.126	0.022	0.17			:	:	:	:	:	:	:	:	:	:	:	:	:	:	:	:	:	:	:	:	:	:	:	:	:	:	:	:	:	:	:
Erysimum asperum (2nd pop)	2008	46	C	3	C	2	246												177	87.3	0.0	647.7	0.0	0.0	0.0	0.0	0.0	0.0	1315.9	0.0	0.0	0.0	262.7	0.0	0.0	0.0	0.0	0.0	0.0	0.0	0.0	0.0	0.0	0.0	0.0	0.0	26336244.0	0.0	0.0
Erysimum asperum (2nd pop)	2008	46	C	4	D	1	247							0.01	0.012	1.20			170	89.3	0.0	2014.0	0.0	0.0	0.0	0.0	396.9	390.4	3882.8	0.0	0.0	0.0	379.3	0.0	0.0	0.0	449.5	0.0	0.0	0.0	0.0	0.0	0.0	0.0	0.0	0.0	37761147.0	0.0	0.0
Erysimum asperum (2nd pop)	2008	46	C	4	D	2	248												232	57.9	0.0	478.3	0.0	0.0	0.0	65.1	0.0	67.2	1595.8	0.0	0.0	0.0	317.7	0.0	0.0	0.0	0.0	0.0	0.0	0.0	0.0	0.0	36.1	0.0	0.0	0.0	34341260.0	0.0	0.0
Erysimum asperum (2nd pop)	2008	46	C	6	F	1	249							0.112	0.016	0.14	0.37	36.89	211	99.7	0.0	3855.2	0.0	0.0	0.0	0.0	0.0	668.4	4656.3	0.0	0.0	0.0	334.1	0.0	0.0	0.0	820.4	0.0	0.0	0.0	0.0	0.0	37.8	0.0	0.0	82.7	23331097.0	0.0	0.0
Erysimum asperum (2nd pop)	2008	46	C	6	F	2	250												49	100	0.0	1088.3	0.0	0.0	0.0	0.0	0.0	468.6	1810.5	0.0	0.0	0.0	314.7	0.0	0.0	0.0	0.0	0.0	0.0	0.0	0.0	0.0	0.0	0.0	0.0	0.0	20033258.0	0.0	0.0
Erysimum cheiri	2008	47	C	1	A	1	251							0.61	0.077	0.13			:	:	:	:	:	:	:	:	:	:	:	:	:	:	:	:	:	:	:	:	:	:	:	:	:	:	:	:	:	:	:
Erysimum cheiri	2008	47	C	1	A	2	252												:	:	:	:	:	:	:	:	:	:	:	:	:	:	:	:	:	:	:	:	:	:	:	:	:	:	:	:	:	:	:
Erysimum cheiri	2008	47	C	2	B	1	253							0.451	0.059	0.13			:	:	:	:	:	:	:	:	:	:	:	:	:	:	:	:	:	:	:	:	:	:	:	:	:	:	:	:	:	:	:
Erysimum cheiri	2008	47	C	2	B	2	254												:	:	:	:	:	:	:	:	:	:	:	:	:	:	:	:	:	:	:	:	:	:	:	:	:	:	:	:	:	:	:
Erysimum cheiri	2008	47	C	3	C	1	255							0.323	0.052	0.16			:	:	:	:	:	:	:	:	:	:	:	:	:	:	:	:	:	:	:	:	:	:	:	:	:	:	:	:	:	:	:
Erysimum cheiri	2008	47	C	3	C	2	256												:	:	:	:	:	:	:	:	:	:	:	:	:	:	:	:	:	:	:	:	:	:	:	:	:	:	:	:	:	:	:
Erysimum cheiri	2008	47	C	4	D	1	257							0.244	0.047	0.19			:	:	:	:	:	:	:	:	:	:	:	:	:	:	:	:	:	:	:	:	:	:	:	:	:	:	:	:	:	:	:
Erysimum cheiri	2008	47	C	4	D	2	258												:	:	:	:	:	:	:	:	:	:	:	:	:	:	:	:	:	:	:	:	:	:	:	:	:	:	:	:	:	:	:
Erysimum cheiri	2008	47	C	6	F	1	259							0.239	0.039	0.16	0.15	15.48	:	:	:	:	:	:	:	:	:	:	:	:	:	:	:	:	:	:	:	:	:	:	:	:	:	:	:	:	:	:	:
Erysimum cheiri	2008	47	C	6	F	2	260												:	:	:	:	:	:	:	:	:	:	:	:	:	:	:	:	:	:	:	:	:	:	:	:	:	:	:	:	:	:	:
Erysimum cheiri	2008	47	B	7	A			0	0	0	0	0							:	:	:	:	:	:	:	:	:	:	:	:	:	:	:	:	:	:	:	:	:	:	:	:	:	:	:	:	:	:	:
Erysimum cheiri	2008	47	B	8	B			29	29	29	29	29							:	:	:	:	:	:	:	:	:	:	:	:	:	:	:	:	:	:	:	:	:	:	:	:	:	:	:	:	:	:	:
Erysimum cheiri	2008	47	B	9	C			12	12	12	12	12							:	:	:	:	:	:	:	:	:	:	:	:	:	:	:	:	:	:	:	:	:	:	:	:	:	:	:	:	:	:	:
Erysimum cheiri	2008	47	B	10	D			5	5	5	5	5							:	:	:	:	:	:	:	:	:	:	:	:	:	:	:	:	:	:	:	:	:	:	:	:	:	:	:	:	:	:	:
Erysimum cheiri	2008	47	B	12	F			30	30	28	30	29.33333333	15.06666667						:	:	:	:	:	:	:	:	:	:	:	:	:	:	:	:	:	:	:	:	:	:	:	:	:	:	:	:	:	:	:
Erysimum inconspicuum	2008	48	C	1	A	1	261							0.227	0.033	0.15			:	:	:	:	:	:	:	:	:	:	:	:	:	:	:	:	:	:	:	:	:	:	:	:	:	:	:	:	:	:	:
Erysimum inconspicuum	2008	48	C	1	A	2	262												:	:	:	:	:	:	:	:	:	:	:	:	:	:	:	:	:	:	:	:	:	:	:	:	:	:	:	:	:	:	:
Erysimum inconspicuum	2008	48	C	2	B	1	263							0.28	0.034	0.12			:	:	:	:	:	:	:	:	:	:	:	:	:	:	:	:	:	:	:	:	:	:	:	:	:	:	:	:	:	:	:
Erysimum inconspicuum	2008	48	C	2	B	2	264												:	:	:	:	:	:	:	:	:	:	:	:	:	:	:	:	:	:	:	:	:	:	:	:	:	:	:	:	:	:	:
Erysimum inconspicuum	2008	48	C	3	C	1	265							0.256	0.031	0.12			:	:	:	:	:	:	:	:	:	:	:	:	:	:	:	:	:	:	:	:	:	:	:	:	:	:	:	:	:	:	:
Erysimum inconspicuum	2008	48	C	3	C	2	266												:	:	:	:	:	:	:	:	:	:	:	:	:	:	:	:	:	:	:	:	:	:	:	:	:	:	:	:	:	:	:
Erysimum inconspicuum	2008	48	C	4	D	1	267							0.192	0.028	0.15			:	:	:	:	:	:	:	:	:	:	:	:	:	:	:	:	:	:	:	:	:	:	:	:	:	:	:	:	:	:	:
Erysimum inconspicuum	2008	48	C	4	D	2	268												:	:	:	:	:	:	:	:	:	:	:	:	:	:	:	:	:	:	:	:	:	:	:	:	:	:	:	:	:	:	:
Erysimum inconspicuum	2008	48	C	6	F	1	269							0.171	0.025	0.15	0.14	13.60	:	:	:	:	:	:	:	:	:	:	:	:	:	:	:	:	:	:	:	:	:	:	:	:	:	:	:	:	:	:	:
Erysimum inconspicuum	2008	48	C	6	F	2	270												:	:	:	:	:	:	:	:	:	:	:	:	:	:	:	:	:	:	:	:	:	:	:	:	:	:	:	:	:	:	:
Erysimum inconspicuum	2008	48	B	7	A			5	5	5	5	5							:	:	:	:	:	:	:	:	:	:	:	:	:	:	:	:	:	:	:	:	:	:	:	:	:	:	:	:	:	:	:
Erysimum inconspicuum	2008	48	B	8	B			8	8	8	8	8							:	:	:	:	:	:	:	:	:	:	:	:	:	:	:	:	:	:	:	:	:	:	:	:	:	:	:	:	:	:	:
Erysimum inconspicuum	2008	48	B	9	C			15	15	15	15	15							:	:	:	:	:	:	:	:	:	:	:	:	:	:	:	:	:	:	:	:	:	:	:	:	:	:	:	:	:	:	:
Erysimum inconspicuum	2008	48	B	10	D			1	1	1	1	1							:	:	:	:	:	:	:	:	:	:	:	:	:	:	:	:	:	:	:	:	:	:	:	:	:	:	:	:	:	:	:
Erysimum inconspicuum	2008	48	B	12	F								7.25						:	:	:	:	:	:	:	:	:	:	:	:	:	:	:	:	:	:	:	:	:	:	:	:	:	:	:	:	:	:	:
Hesperis matronalis	2008	52	C	1	A	1	271							1.01	0.124	0.12			79	82.4	0.0	0.0	0.0	0.0	0.0	0.0	0.0	0.0	398158	0.0	0.0	0.0	1916161	0.0	0.0	0.0	670200	0.0	174043	0.0	0.0	0.0	0.0	0.0	0.0	0.0	13702205	0.0	0.0
Hesperis matronalis	2008	52	C	1	A	2	272												188	100	0.0	0.0	0.0	0.0	0.0	0.0	0.0	0.0	366.0	0.0	0.0	0.0	751.7	0.0	0.0	0.0	377.2	0.0	0.0	0.0	0.0	0.0	0.0	0.0	0.0	0.0	6407646.0	0.0	0.0
Hesperis matronalis	2008	52	C	2	B	1	273												90	71.7	0.0	0.0	0.0	0.0	0.0	0.0	0.0	0.0	401912	0.0	0.0	0.0	2072755	0.0	0.0	0.0	969919	0.0	145778	0.0	0.0	0.0	0.0	0.0	0.0	0.0	15010266	0.0	0.0
Hesperis matronalis	2008	52	C	2	B	2	274												86	100.5	0.0	0.0	0.0	0.0	0.0	0.0	0.0	0.0	485172	0.0	0.0	0.0	2053228	0.0	0.0	0.0	724433	0.0	0.0	0.0	0.0	0.0	0.0	0.0	0.0	0.0	10874979	0.0	0.0
Hesperis matronalis	2008	52	C	3	C	1	275							1.666	0.223	0.13			178	100.2	0.0	0.0	0.0	0.0	0.0	0.0	0.0	0.0	508.2	0.0	0.0	0.0	789.0	0.0	0.0	0.0	980.0	0.0	0.0	0.0	0.0	0.0	0.0	0.0	0.0	0.0	9308316.0	0.0	0.0
Hesperis matronalis	2008	52	C	3	C	2	276												45	100.5	0.0	0.0	0.0	0.0	0.0	0.0	0.0	0.0	442.7	0.0	0.0	0.0	1512.1	0.0	0.0	0.0	581.3	0.0	0.0	0.0	0.0	0.0	0.0	0.0	0.0	0.0	11416448.0	0.0	0.0
Hesperis matronalis	2008	52	C	5	E	1	277							1.051	0.232	0.22			149	100.2	0.0	0.0	0.0	0.0	0.0	0.0	0.0	0.0	209.7	0.0	0.0	0.0	268.6	0.0	0.0	0.0	328.9	0.0	0.0	0.0	0.0	0.0	0.0	0.0	0.0	0.0	21720818.0	0.0	0.0
Hesperis matronalis	2008	52	C	5	E	2	295												29	100	0.0	0.0	0.0	0.0	0.0	0.0	0.0	0.0	125.6	0.0	0.0	0.0	221.5	0.0	0.0	0.0	0.0	0.0	0.0	0.0	0.0	0.0	0.0	0.0	0.0	0.0	10432351.0	0.0	0.0
Hesperis matronalis	2008	52	C	6	F	1	278							0.987	0.186	0.19	0.17	16.65	123	100.3	0.0	0.0	0.0	0.0	0.0	0.0	0.0	0.0	101.2	0.0	0.0	0.0	296.6	0.0	0.0	0.0	272.9	0.0	0.0	0.0	0.0	0.0	0.0	0.0	0.0	0.0	22828203.0	0.0	0.0
Hesperis matronalis	2008	52	C	6	F	2	279												173	100.4	0.0	0.0	0.0	0.0	0.0	0.0	0.0	0.0	0.0	0.0	0.0	0.0	252.3	0.0	0.0	0.0	0.0	0.0	0.0	0.0	0.0	0.0	0.0	0.0	0.0	0.0	18093894.0	0.0	0.0
Hesperis matronalis	2008	52	B	7	A			4	4	4	4	4							:	:	:	:	:	:	:	:	:	:	:	:	:	:	:				:	:	:	:	:	:	:	:	:	:	:	:	:
Hesperis matronalis	2008	52	B	8	B			11	11	11	11	11							:	:	:	:	:	:	:	:	:	:	:	:	:	:	:	:	:	:	:	:	:	:	:	:	:	:	:	:	:	:	:
Hesperis matronalis	2008	52	B	9	C			2	2	2	2	2							:	:	:	:	:	:	:	:	:	:	:	:	:	:	:	:	:	:	:	:	:	:	:	:	:	:	:	:	:	:	:
Hesperis matronalis	2008	52	B	11	E			0	0	0	0	0							:	:	:	:	:	:	:	:	:	:	:	:	:	:	:	:	:	:	:	:	:	:	:	:	:	:	:	:	:	:	:
Hesperis matronalis	2008	52	B	12	F			0	0	0	0	0	3.4						:	:	:	:	:	:	:	:	:	:	:	:	:	:	:	:	:	:	:	:	:	:	:	:	:	:	:	:	:	:	:
Iberis umbellata	2008	53	C	1	A	1	280												:	:	:	:	:	:	:	:	:	:	:	:	:	:	:	:	:	:	:	:	:	:	:	:	:	:	:	:	:	:	:
Iberis umbellata	2008	53	C	1	A														:	:	:	:	:	:	:	:	:	:	:	:	:	:	:	:	:	:	:	:	:	:	:	:	:	:	:	:	:	:	:
Iberis umbellata	2008	53	C	2	B	1	281							0.364	0.031	0.09			:	:	:	:	:	:	:	:	:	:	:	:	:	:	:	:	:	:	:	:	:	:	:	:	:	:	:	:	:	:	:
Iberis umbellata	2008	53	C	2	B	2	282												:	:	:	:	:	:	:	:	:	:	:	:	:	:	:	:	:	:	:	:	:	:	:	:	:	:	:	:	:	:	:
Iberis umbellata	2008	53	C	3	C	1	283							0.126	0.016	0.13			:	:	:	:	:	:	:	:	:	:	:	:	:	:	:	:	:	:	:	:	:	:	:	:	:	:	:	:	:	:	:
Iberis umbellata	2008	53	C	3	C	2	284												:	:	:	:	:	:	:	:	:	:	:	:	:	:	:	:	:	:	:	:	:	:	:	:	:	:	:	:	:	:	:
Iberis umbellata	2008	53	C	4	D	1	285							0.06	0.008	0.13			:	:	:	:	:	:	:	:	:	:	:	:	:	:	:	:	:	:	:	:	:	:	:	:	:	:	:	:	:	:	:
Iberis umbellata	2008	53	C	4	D	2	286												:	:	:	:	:	:	:	:	:	:	:	:	:	:	:	:	:	:	:	:	:	:	:	:	:	:	:	:	:	:	:
Iberis umbellata	2008	53	C	5	E	1	287							0.052	0.007	0.13	0.12	12.00	:	:	:	:	:	:	:	:	:	:	:	:	:	:	:	:	:	:	:	:	:	:	:	:	:	:	:	:	:	:	:
Iberis umbellata	2008	53	C	5	E	2	288												:	:	:	:	:	:	:	:	:	:	:	:	:	:	:	:	:	:	:	:	:	:	:	:	:	:	:	:	:	:	:
Iberis umbellata	2008	53	B	7	A			8	8	8	8	8							:	:	:	:	:	:	:	:	:	:	:	:	:	:	:	:	:	:	:	:	:	:	:	:	:	:	:	:	:	:	:
Iberis umbellata	2008	53	B	8	B			4	4	4	4	4							:	:	:	:	:		:	:	:	:	:	:	:	:	:	:	:	:	:	:	:	:	:	:	:	:	:	:	:	:	:
Iberis umbellata	2008	53	B	9	C			7	7	7	7	7							:	:	:	:	:	:	:	:	:	:	:	:	:	:	:	:	:	:	:	:	:	:	:	:	:	:	:	:	:	:	:
Iberis umbellata	2008	53	B	10	D			0	0	0	0	0							:	:	:	:	:	:	:	:	:	:	:	:	:	:	:	:	:	:	:	:	:	:	:	:	:	:	:	:	:	:	:
Iberis umbellata	2008	53	B	11	E			4	4	4	4	4	4.6						:	:	:	:	:	:	:	:	:	:	:	:	:	:	:	:	:	:	:	:	:	:	:	:	:	:	:	:	:	:	:
Isatis tinctoria	2008	55	C	1	A	1	289							3.229	0.328	0.10			:	:	:	:	:	:	:	:	:	:	:	:	:	:	:	:	:	:	:	:	:	:	:	:	:	:	:	:	:	:	:
Isatis tinctoria	2008	55	C	1	A	2	290												:	:	:	:	:	:	:	:	:	:	:	:	:	:	:	:	:	:	:	:	:	:	:	:	:	:	:	:	:	:	:
Isatis tinctoria	2008	55	C	2	B	1	291												:	:	:	:	:	:	:	:	:	:	:	:	:	:	:	:	:	:	:	:	:	:	:	:	:	:	:	:	:	:	:
Isatis tinctoria	2008	55	C	2	B	2	292												:	:	:	:	:	:	:	:	:	:	:	:	:	:	:	:	:	:	:	:	:	:	:	:	:	:	:	:	:	:	:
Isatis tinctoria	2008	55	C	3	C	1	293							1.794	0.265	0.15			:	:	:	:	:	:	:	:	:	:	:	:	:	:	:	:	:	:	:	:	:	:	:	:	:	:	:	:	:	:	:
Isatis tinctoria	2008	55	C	3	C	2	294												:	:	:	:	:	:	:	:	:	:	:	:	:	:	:	:	:	:	:	:	:	:	:	:	:	:	:	:	:	:	:
Isatis tinctoria	2008	55	C	5	E	1	296							2.059	0.203	0.10	0.12	11.60	:	:	:	:	:	:	:	:	:	:	:	:	:	:	:	:	:	:	:	:	:	:	:	:	:	:	:	:	:	:	:
Isatis tinctoria	2008	55	C	5	E	2	297												:	:	:	:	:	:	:	:	:	:	:	:	:	:	:	:	:	:	:	:	:	:	:	:	:	:	:	:	:	:	:
Isatis tinctoria	2008	55	B	7	A			2	2	2	2	2							:	:	:	:	:	:	:	:	:	:	:	:	:	:	:	:	:	:	:	:	:	:	:	:	:	:	:	:	:	:	:
Isatis tinctoria	2008	55	B	8	B			0	0	0	0	0							:	:	:	:	:	:	:	:	:	:	:	:	:	:	:	:	:	:	:	:	:	:	:	:	:	:	:	:	:	:	:
Isatis tinctoria	2008	55	B	9	C			9	9	9	9	9							:	:	:	:	:	:	:	:	:	:	:	:	:	:	:	:	:	:	:	:	:	:	:	:	:	:	:	:	:	:	:
Isatis tinctoria	2008	55	B	11	E			0	0	0	0	0							:	:	:	:	:	:	:	:	:	:	:	:	:	:	:	:	:	:	:	:	:	:	:	:	:	:	:	:	:	:	:
Isatis tinctoria	2008	55	B	12	F			0	0	0	0	0	2.2						:	:	:	:	:	:	:	:	:	:	:	:	:	:	:	:	:	:	:	:	:	:	:	:	:	:	:	:	:	:	:
Lepidium campestre	2008	57	C	1	A	1	298							0.143	0.019	0.13			19	100.4	0.0	0.0	0.0	0.0	0.0	0.0	0.0	0.0	0.0	0.0	0.0	0.0	12814.6	2213.2	0.0	0.0	0.0	0.0	0.0	0.0	0.0	0.0	0.0	0.0	0.0	0.0	9271617.0	0.0	0.0
Lepidium campestre	2008	57	C	1	A	2	299												26	100.1	0.0	0.0	0.0	0.0	0.0	0.0	0.0	0.0	0.0	0.0	0.0	0.0	8201.0	1196.2	0.0	0.0	0.0	0.0	0.0	0.0	0.0	0.0	0.0	0.0	0.0	0.0	12976758.0	0.0	0.0
Lepidium campestre	2008	57	C	2	B	1	301							0.192	0.024	0.13			54	100.1	0.0	0.0	0.0	0.0	0.0	0.0	0.0	0.0	185279	0.0	35397	0.0	15945336	4531320	0.0	0.0	82828	0.0	421531	0.0	0.0	0.0	29354	0.0	0.0	0.0	19889040	0.0	0.0
Lepidium campestre	2008	57	C	2	B	2	300												137	100.3	0.0	0.0	0.0	0.0	0.0	0.0	0.0	0.0	0.0	0.0	0.0	0.0	9113380	1858376	0.0	0.0	0.0	0.0	89710	0.0	0.0	0.0	0.0	0.0	0.0	0.0	12981434	0.0	0.0
Lepidium campestre	2008	57	C	3	C	1	302							0.115	0.017	0.15			44	99.8	0.0	0.0	0.0	0.0	0.0	0.0	0.0	0.0	0.0	0.0	0.0	0.0	0.0	0.0	0.0	18028218	5180748	0.0	0.0	0.0	0.0	0.0	0.0	9168234	0.0	12328770	19352794	18175492	18058052
Lepidium campestre	2008	57	C	3	C	2	303												:	:	:	:	:	:	:	:	:	:	:	:	:	:	:	:	:	:	:	:	:	:	:	:	:	:	:	:	:	:	:
Lepidium campestre	2008	57	C	4	D	1	304							0.123	0.051	0.41			9	100.5	0.0	0.0	0.0	0.0	0.0	0.0	0.0	0.0	118.1	0.0	0.0	0.0	9248.2	0.0	0.0	0.0	0.0	0.0	333.4	0.0	0.0	0.0	0.0	0.0	0.0	0.0	24851826.0	0.0	0.0
Lepidium campestre	2008	57	C	4	D	2	305												127	99.9	0.0	0.0	0.0	0.0	0.0	0.0	0.0	0.0	0.0	0.0	0.0	0.0	6188.2	1631.8	0.0	0.0	0.0	0.0	102.5	0.0	0.0	0.0	0.0	0.0	0.0	0.0	15601320.0	0.0	0.0
Lepidium campestre	2008	57	C	6	F	1	306							0.085	0.024	0.28	0.22	22.05	:	:	:	:	:	:	:	:	:	:	:	:	:	:	:	:	:	:	:	:	:	:	:	:	:	:	:	:	:	:	:
Lepidium campestre	2008	57	C	6	F	2	307												231	99.7	0.0	0.0	0.0	0.0	0.0	0.0	0.0	0.0	0.0	0.0	0.0	0.0	7692.0	0.0	0.0	0.0	0.0	0.0	110.9	0.0	0.0	0.0	0.0	0.0	0.0	0.0	18859533.0	0.0	0.0
Lepidium campestre	2008	57	B	7	A			147	147	146	146.5	146.5							:	:	:	:	:	:	:	:	:	:	:	:	:	:	:	:	:	:	:	:	:	:	:	:	:	:	:	:	:	:	:
Lepidium campestre	2008	57	B	8	B			128	128	126	124	126							:	:	:	:	:	:	:	:	:	:	:	:	:	:	:	:	:	:	:	:	:	:	:	:	:	:	:	:	:	:	:
Lepidium campestre	2008	57	B	9	C			24	24	22	26	24							:	:	:	:	:	:	:	:	:	:	:	:	:	:	:	:	:	:	:	:	:	:	:	:	:	:	:	:	:	:	:
Lepidium campestre	2008	57	B	10	D			10	10	10	10	10							:	:	:	:	:	:	:	:	:	:	:	:	:	:	:	:	:	:	:	:	:	:	:	:	:	:	:	:	:	:	:
Lepidium campestre	2008	57	B	12	F			24	24	21	21	22	65.7						:	:	:	:	:	:	:	:	:	:	:	:	:	:	:	:	:	:	:	:	:	:	:	:	:	:	:	:	:	:	:
Lepidium campestre (2nd pop)	2008	58	C	1	A	1	308							0.28	0.048	0.17			218	100.2	0.0	0.0	0.0	0.0	0.0	0.0	0.0	0.0	754037	0.0	0.0	0.0	15317892	0.0	0.0	0.0	0.0	0.0	196217	0.0	0.0	0.0	0.0	0.0	0.0	0.0	11763650	0.0	0.0
Lepidium campestre (2nd pop)	2008	58	C	1	A	2	309												144	100.2	0.0	0.0	0.0	0.0	0.0	0.0	0.0	0.0	0.0	0.0	0.0	0.0	11449866	0.0	0.0	0.0	0.0	0.0	0.0	0.0	0.0	0.0	0.0	0.0	0.0	0.0	8085777	0.0	0.0
Lepidium campestre (2nd pop)	2008	58	C	2	B	1	310							0.329	0.056	0.17			4	99.9	0.0	0.0	0.0	0.0	0.0	0.0	0.0	0.0	882637	0.0	0.0	0.0	19462908	4752205	0.0	0.0	0.0	0.0	312970	0.0	0.0	0.0	0.0	0.0	0.0	265674	25226579	0.0	0.0
Lepidium campestre (2nd pop)	2008	58	C	2	B	2	311												99	100.2	0.0	0.0	0.0	0.0	0.0	0.0	0.0	0.0	32292	0.0	0.0	0.0	13866705	0.0	0.0	0.0	0.0	0.0	0.0	0.0	0.0	0.0	0.0	0.0	0.0	0.0	10225058	0.0	0.0
Lepidium campestre (2nd pop)	2008	58	C	3	C	1	312							0.447	0.123	0.28			95	99.7	0.0	0.0	0.0	0.0	0.0	0.0	0.0	0.0	482.9	0.0	0.0	0.0	7948.0	0.0	0.0	0.0	0.0	0.0	193.6	0.0	0.0	0.0	0.0	0.0	0.0	0.0	29226715.0	0.0	0.0
Lepidium campestre (2nd pop)	2008	58	C	3	C	2	313												105	99.8	0.0	0.0	0.0	0.0	0.0	0.0	0.0	0.0	210.4	0.0	0.0	0.0	9220.0	0.0	0.0	0.0	0.0	0.0	123.8	0.0	0.0	0.0	0.0	0.0	0.0	0.0	15730617.0	0.0	0.0
Lepidium campestre (2nd pop)	2008	58	C	4	D	1	314							0.177	0.051	0.29			217	100.4	0.0	0.0	0.0	0.0	0.0	88.9	0.0	0.0	699.9	0.0	0.0	0.0	7809.5	0.0	0.0	0.0	93.9	0.0	373.6	0.0	0.0	0.0	0.0	0.0	0.0	320.9	33692797.0	0.0	0.0
Lepidium campestre (2nd pop)	2008	58	C	4	D	2	315												141	99.9	0.0	0.0	0.0	0.0	0.0	0.0	0.0	0.0	421.6	0.0	0.0	0.0	7487.1	0.0	0.0	0.0	0.0	0.0	213.9	0.0	0.0	0.0	0.0	0.0	0.0	0.0	26004975.0	0.0	0.0
Lepidium campestre (2nd pop)	2008	58	C	6	F	1	316							0.13	0.038	0.29			153	100.1	0.0	0.0	0.0	0.0	0.0	0.0	0.0	0.0	568.9	0.0	0.0	0.0	9117.1	0.0	0.0	0.0	0.0	0.0	284.1	0.0	0.0	0.0	0.0	235.2	0.0	0.0	28530477.0	0.0	0.0
Lepidium campestre (2nd pop)	2008	58	C	6	F	2	317												88	100.5	0.0	0.0	0.0	0.0	0.0	0.0	0.0	0.0	173.8	0.0	0.0	0.0	6851.0	1965.9	0.0	0.0	0.0	0.0	117.5	0.0	0.0	0.0	0.0	0.0	0.0	0.0	18331653.0	0.0	0.0
Lepidium crenatum	2008	59	C	1	A	1	318							0.78	0.129	0.17			:	:	:	:	:	:	:	:	:	:	:	:	:	:	:	:	:	:	:	:	:	:	:	:	:	:	:	:	:	:	:
Lepidium crenatum	2008	59	C	1	A	2	319												238	100.2	0.0	0.0	0.0	0.0	0.0	0.0	210.6	0.0	0.0	0.0	0.0	248.5	271.5	0.0	0.0	0.0	0.0	0.0	0.0	10503.9	0.0	0.0	0.0	0.0	0.0	0.0	14166764.0	0.0	0.0
Lepidium crenatum	2008	59	C	2	B	1	320							1.125	0.149	0.13			13	65.7	0.0	0.0	0.0	0.0	192018	0.0	0.0	0.0	0.0	0.0	0.0	18648649	1652742	0.0	0.0	339919	0.0	184576	0.0	41044637	0.0	0.0	4044031	0.0	0.0	0.0	43547722	0.0	0.0
Lepidium crenatum	2008	59	C	2	B	2	321												6	100.5	0.0	0.0	0.0	0.0	0.0	0.0	0.0	0.0	0.0	0.0	0.0	7833010	586338	0.0	0.0	113782	0.0	0.0	0.0	19424949	0.0	0.0	210078	0.0	0.0	0.0	17124006	0.0	0.0
Lepidium crenatum	2008	59	C	3	C	1	322							0.911	0.167	0.18			228	100.5	0.0	0.0	0.0	0.0	0.0	0.0	0.0	0.0	0.0	0.0	0.0	9170.8	483.2	0.0	0.0	127.4	0.0	119.2	0.0	7185.0	0.0	0.0	352.6	0.0	0.0	0.0	29429451.0	0.0	0.0
Lepidium crenatum	2008	59	C	4	D	1	323							0.366	0.068	0.19			78	99.8	0.0	0.0	0.0	0.0	0.0	0.0	0.0	0.0	0.0	0.0	0.0	1261626	834526	0.0	0.0	318201	30026	0.0	0.0	26093398	0.0	0.0	284628	0.0	0.0	0.0	24645048	0.0	0.0
Lepidium crenatum	2008	59	C	4	D	2	324												108	100.5	0.0	0.0	0.0	0.0	0.0	0.0	0.0	0.0	0.0	0.0	0.0	0.0	993777	0.0	0.0	0.0	0.0	0.0	0.0	13442298	0.0	0.0	0.0	0.0	0.0	0.0	14041294	0.0	0.0
Lepidium crenatum	2008	59	C	5	E	1	325							1.035	0.169	0.16	0.17	16.60	212	99.9	0.0	0.0	0.0	0.0	0.0	0.0	0.0	0.0	0.0	0.0	0.0	5949.9	290.7	0.0	0.0	141.4	0.0	37.4	0.0	12475.7	0.0	0.0	225.3	0.0	0.0	0.0	19820393.0	0.0	0.0
Lepidium crenatum	2008	59	C	5	E	2	326												180	99.6	0.0	0.0	0.0	0.0	0.0	0.0	0.0	0.0	0.0	0.0	0.0	2646.1	227.5	0.0	0.0	0.0	0.0	0.0	0.0	5213.7	0.0	0.0	0.0	0.0	0.0	0.0	8977770.0	0.0	0.0
Lepidium crenatum	2008	59	B	7	A			10	10	11	12	11							:	:	:	:	:	:	:	:	:	:	:	:	:	:	:	:	:	:	:	:	:	:	:	:	:	:	:	:	:	:	:
Lepidium crenatum	2008	59	B	8	B														:	:	:	:	:	:	:	:	:	:	:	:	:	:	:	:	:	:	:	:	:	:	:	:	:	:	:	:	:	:	:
Lepidium crenatum	2008	59	B	9	C			3	3	3	3	3							:	:	:	:	:	:	:	:	:	:	:	:	:	:	:	:	:	:	:	:	:	:	:	:	:	:	:	:	:	:	:
Lepidium crenatum	2008	59	B	10	D			0	0	0	0	0							:	:	:	:	:	:	:	:	:	:	:	:	:	:	:	:	:	:	:	:	:	:	:	:	:	:	:	:	:	:	:
Lepidium crenatum	2008	59	B	11	E			0	0	0	0	0	3.5						:	:	:	:	:	:	:	:	:	:	:	:	:	:	:	:	:	:	:	:	:	:	:	:	:	:	:	:	:	:	:
Lepidium didymum	2008	62	C	1	A	1	327							0.179	0.013	0.07			:	:	:	:	:	:	:	:	:	:	:	:	:	:	:	:	:	:	:	:	:	:	:	:	:	:	:	:	:	:	:
Lepidium didymum	2008	62	C	1	A	2	328												:	:	:	:	:	:	:	:	:	:	:	:	:	:	:	:	:	:	:	:	:	:	:	:	:	:	:	:	:	:	:
Lepidium didymum	2008	62	C	2	B	1	329							0.188	0.018	0.10			:	:	:	:	:	:	:	:	:	:	:	:	:	:	:	:	:	:	:	:	:	:	:	:	:	:	:	:	:	:	:
Lepidium didymum	2008	62	C	2	B	2	406												:	:	:	:	:	:	:	:	:	:	:	:	:	:	:	:	:	:	:	:	:	:	:	:	:	:	:	:	:	:	:
Lepidium didymum	2008	62	C	3	C	1	330							0.408	0.033	0.08			:	:	:	:	:	:	:	:	:	:	:	:	:	:	:	:	:	:	:	:	:	:	:	:	:	:	:	:	:	:	:
Lepidium didymum	2008	62	C	3	C	2	331												:	:	:	:	:	:	:	:	:	:	:	:	:	:	:	:	:	:	:	:	:	:	:	:	:	:	:	:	:	:	:
Lepidium didymum	2008	62	C	4	D	1	332							0.465	0.051	0.11			:	:	:	:	:	:	:	:	:	:	:	:	:	:	:	:	:	:	:	:	:	:	:	:	:	:	:	:	:	:	:
Lepidium didymum	2008	62	C	4	D	2	333												:	:	:	:	:	:	:	:	:	:	:	:	:	:	:	:	:	:	:	:	:	:	:	:	:	:	:	:	:	:	:
Lepidium didymum	2008	62	C	5	E	1	334							0.1	0.013	0.13	0.10	9.78	:	:	:	:	:	:	:	:	:	:	:	:	:	:	:	:	:	:	:	:	:	:	:	:	:	:	:	:	:	:	:
Lepidium didymum	2008	62	C	5	E	2	335												:	:	:	:	:	:	:	:	:	:	:	:	:	:	:	:	:	:	:	:	:	:	:	:	:	:	:	:	:	:	:
Lepidium didymum	2008	62	B	7	A			12	12	12	12	12							:	:	:	:	:	:	:	:	:	:	:	:	:	:	:	:	:	:	:	:	:	:	:	:	:	:	:	:	:	:	:
Lepidium didymum	2008	62	B	8	B			19	19	19	19	19							:	:	:	:	:	:	:	:	:	:	:	:	:	:	:	:	:	:	:	:	:	:	:	:	:	:	:	:	:	:	:
Lepidium didymum	2008	62	B	9	C			32	32	29	29	30							:	:	:	:	:	:	:	:	:	:	:	:	:	:	:	:	:	:	:	:	:	:	:	:	:	:	:	:	:	:	:
Lepidium didymum	2008	62	B	10	D			15	15	16	16	15.66666667							:	:	:	:	:	:	:	:	:	:	:	:	:	:	:	:	:	:	:	:	:	:	:	:	:	:	:	:	:	:	:
Lepidium didymum	2008	62	B	11	E			19	19	19	19	19	19.13333333						:	:	:	:	:	:	:	:	:	:	:	:	:	:	:	:	:	:	:	:	:	:	:	:	:	:	:	:	:	:	:
Lepidium draba	2008	63	C	1	A	1	336							0.187	0.028	0.15			133	26.7	0.0	0.0	0.0	0.0	0.0	116.5	0.0	2963.0	3277.9	0.0	0.0	0.0	3332.5	0.0	0.0	0.0	178.0	0.0	0.0	0.0	0.0	0.0	0.0	213.3	0.0	0.0	44609131.0	0.0	0.0
Lepidium draba	2008	63	C	1	A	2	337												195	100.1	0.0	0.0	0.0	0.0	0.0	0.0	0.0	1292.2	438.5	0.0	0.0	0.0	7297.7	0.0	0.0	0.0	0.0	0.0	0.0	0.0	0.0	0.0	0.0	725.3	0.0	0.0	12046488.0	0.0	0.0
Lepidium draba	2008	63	C	2	B	1	338							0.234	0.027	0.12			128	52.6	0.0	0.0	0.0	0.0	0.0	0.0	0.0	12737014	15116899	0.0	0.0	0.0	19204594	0.0	0.0	0.0	762251	0.0	0.0	0.0	0.0	0.0	0.0	2293725	0.0	0.0	34873535	0.0	0.0
Lepidium draba	2008	63	C	2	B	2	339												237	100.4	0.0	0.0	0.0	0.0	0.0	0.0	0.0	5123444	2107817	0.0	0.0	0.0	14237945	0.0	0.0	92528	121203	0.0	0.0	0.0	0.0	0.0	0.0	992891	0.0	0.0	15838869	0.0	0.0
Lepidium draba	2008	63	C	2	B	1	354							0.347	0.038	0.11			:	:	:	:	:	:	:	:	:	:	:	:	:	:	:	:	:	:	:	:	:	:	:	:	:	:	:	:	:	:	:
Lepidium draba	2008	63	C	2	B	2	340												:	:	:	:	:	:	:	:	:	:	:	:	:	:	:	:	:	:	:	:	:	:	:	:	:	:	:	:	:	:	:
Lepidium draba	2008	63	C	3	C	3	341							0.177	0.024	0.14			143	100.3	0.0	0.0	0.0	0.0	0.0	0.0	0.0	9613388	6255718	0.0	0.0	0.0	13344553	0.0	0.0	0.0	461703	0.0	0.0	0.0	0.0	0.0	0.0	808475	0.0	0.0	21702411	0.0	0.0
Lepidium draba	2008	63	C	3	C	:	:	:						0.302	0.04	0.13			:	:	:	:	:	:	:	:	:	:	:	:	:	:	:	:	:	:	:	:	:	:	:	:	:	:	:	:	:	:	:
Lepidium draba	2008	63	C	4	D	1	342												:	:	:	:	:	:	:	:	:	:	:	:	:	:	:	:	:	:	:	:	:	:	:	:	:	:	:	:	:	:	:
Lepidium draba	2008	63	C	4	D	2	343												:	:	:	:	:	:	:	:	:	:	:	:	:	:	:	:	:	:	:	:	:	:	:	:	:	:	:	:	:	:	:
Lepidium draba	2008	63	C	4	D	1	344							0.158	0.018	0.11			168	100	0.0	0.0	0.0	0.0	0.0	0.0	0.0	4933.1	2155.6	0.0	0.0	0.0	4647.7	0.0	0.0	0.0	163.2	0.0	0.0	0.0	0.0	0.0	0.0	0.0	0.0	0.0	28531103.0	0.0	0.0
Lepidium draba	2008	63	C	4	D	2	345												87	100.1	0.0	0.0	0.0	0.0	0.0	0.0	0.0	2970.2	527.6	0.0	0.0	0.0	4222.2	0.0	0.0	0.0	0.0	0.0	0.0	0.0	0.0	0.0	0.0	0.0	0.0	0.0	15857936.0	0.0	0.0
Lepidium draba	2008	63	C	5	E	1	347							0.276	0.032	0.12			125	100	0.0	0.0	0.0	0.0	0.0	0.0	0.0	3942.1	1104.3	0.0	0.0	0.0	6557.3	0.0	0.0	0.0	0.0	0.0	0.0	0.0	0.0	0.0	0.0	0.0	0.0	0.0	13844724.0	0.0	0.0
Lepidium draba	2008	63	C	5	E	2	346												131	100.4	0.0	0.0	0.0	0.0	0.0	0.0	0.0	4674.3	1904.7	0.0	0.0	0.0	4515.1	0.0	0.0	0.0	0.0	0.0	0.0	0.0	0.0	0.0	0.0	362.6	0.0	0.0	20874513.0	0.0	0.0
Lepidium draba	2008	63	C	5	E	1	348							0.205	0.025	0.12			:	:	:	:	:	:	:	:	:	:	:	:	:	:	:	:	:	:	:	:	:	:	:	:	:	:	:	:	:	:	:
Lepidium draba	2008	63	C	5	E	2	349												:	:	:	:	:	:	:	:	:	:	:	:	:	:	:	:	:	:	:	:	:	:	:	:	:	:	:	:	:	:	:
Lepidium draba	2008	63	C	6	F	1	350							0.289	0.032	0.11			:	:	:	:	:	:	:	:	:	:	:	:	:	:	:	:	:	:	:	:	:	:	:	:	:	:	:	:	:	:	:
Lepidium draba	2008	63	C	6	F	2	351												:	:	:	:	:	:	:	:	:	:	:	:	:	:	:	:	:	:	:	:	:	:	:	:	:	:	:	:	:	:	:
Lepidium draba	2008	63	C	6	F	1	352							0.202	0.023	0.11	0.12	12.19	196	100.2	0.0	0.0	0.0	0.0	0.0	0.0	0.0	3762.7	3764.4	0.0	0.0	0.0	8019.4	0.0	0.0	0.0	713.7	0.0	0.0	0.0	0.0	0.0	0.0	0.0	0.0	263.6	17869978.0	0.0	0.0
Lepidium draba	2008	63	C	6	F	2	353												130	100.2	0.0	0.0	0.0	0.0	0.0	0.0	0.0	1301.3	582.8	0.0	0.0	0.0	5783.1	0.0	0.0	0.0	108.2	0.0	0.0	0.0	0.0	0.0	0.0	0.0	0.0	0.0	9990136.0	0.0	0.0
Lepidium draba	2008	63	B	7	A			234	234	229	241	234.6666667							:	:	:	:	:	:	:	:	:	:	:	:	:	:	:	:	:	:	:	:	:	:	:	:	:	:	:	:	:	:	:
Lepidium draba	2008	63	B	8	B			49	49	49	49	49							:	:	:	:	:	:	:	:	:	:	:	:	:	:	:	:	:	:	:	:	:	:	:	:	:	:	:	:	:	:	:
Lepidium draba	2008	63	B	9	C			70	70	67	65	67.33333333							:	:	:	:	:	:	:	:	:	:	:	:	:	:	:	:	:	:	:	:	:	:	:	:	:	:	:	:	:	:	:
Lepidium draba	2008	63	B	10	D			98	98	91	94	94.33333333							:	:	:	:	:	:	:	:	:	:	:	:	:	:	:	:	:	:	:	:	:	:	:	:	:	:	:	:	:	:	:
Lepidium draba	2008	63	B	11	E			180	180	178	182	180	125.0666667						:	:	:	:	:	:	:	:	:	:	:	:	:	:	:	:	:	:	:	:	:	:	:	:	:	:	:	:	:	:	:
Lepidium draba (2nd pop)	2008	64	C	1	A	1	355							0.17	0.023	0.14			132	58.5	0.0	0.0	0.0	0.0	0.0	0.0	0.0	4911.2	2692.2	0.0	0.0	0.0	2955.8	0.0	0.0	0.0	0.0	0.0	0.0	0.0	0.0	0.0	0.0	0.0	0.0	0.0	24441786.0	0.0	0.0
Lepidium draba (2nd pop)	2008	64	C	1	A	2	356												10	100.5	0.0	0.0	0.0	0.0	0.0	0.0	0.0	2734.5	728.4	0.0	0.0	0.0	2593.1	0.0	0.0	0.0	0.0	0.0	0.0	0.0	0.0	0.0	0.0	0.0	0.0	0.0	9957214.0	0.0	0.0
Lepidium draba (2nd pop)	2008	64	C	2	B	1	357							0.175	0.023	0.13			219	100.1	0.0	0.0	0.0	0.0	0.0	0.0	0.0	12461861	4529622	0.0	0.0	0.0	13102389	0.0	0.0	0.0	466621	0.0	0.0	0.0	0.0	0.0	0.0	123538	0.0	152356	19816396	0.0	0.0
Lepidium draba (2nd pop)	2008	64	C	2	B	2	358												42	100.4	0.0	0.0	0.0	0.0	0.0	0.0	0.0	4903.4	243.7	0.0	0.0	0.0	4079.4	0.0	0.0	0.0	0.0	0.0	0.0	0.0	0.0	0.0	0.0	0.0	0.0	0.0	13874225.0	0.0	0.0
Lepidium draba (2nd pop)	2008	64	C	2	B	1	359							0.335	0.041	0.12			:	:	:	:	:	:	:	:	:	:	:	:	:	:	:	:	:	:	:	:	:	:	:	:	:	:	:	:	:	:	:
Lepidium draba (2nd pop)	2008	64	C	2	B	2	360												:	:	:	:	:	:	:	:	:	:	:	:	:	:	:	:	:	:	:	:	:	:	:	:	:	:	:	:	:	:	:
Lepidium draba (2nd pop)	2008	64	C	3	C	3	361							0.246					52	99.7	0.0	0.0	0.0	0.0	0.0	0.0	0.0	5286099	1560969	0.0	0.0	0.0	6673042	0.0	0.0	0.0	0.0	0.0	0.0	0.0	0.0	0.0	0.0	0.0	0.0	103492	13960574	0.0	0.0
Lepidium draba (2nd pop)	2008	64	C	3	C	:	:	:						0.205	0.03	0.15			:	:	:	:	:	:	:	:	:			:	:	:	:	:	:	:	:	:	:	:	:	:	:	:	:	:		:	:
Lepidium draba (2nd pop)	2008	64	C	4	D	1	362							0.141	0.016	0.11			72	55.1	0.0	0.0	0.0	0.0	0.0	299036	0.0	14313699	8112164	0.0	0.0	0.0	9375099	0.0	110678	0.0	294153	0.0	0.0	0.0	0.0	0.0	137360	0.0	0.0	0.0	30145808	0.0	0.0
Lepidium draba (2nd pop)	2008	64	C	4	D	2	363												115	100.5	0.0	0.0	0.0	0.0	0.0	0.0	0.0	3342.6	0.0	0.0	0.0	0.0	1909.3	0.0	0.0	0.0	0.0	0.0	0.0	0.0	0.0	0.0	0.0	0.0	0.0	0.0	11107299.0	0.0	0.0
Lepidium draba (2nd pop)	2008	64	C	4	D	1	364							0.199	0.024	0.12			:	:	:	:	:	:	:	:	:	:	:	:	:	:	:	:	:	:	:	:	:	:	:	:	:	:	:	:	:	:	:
Lepidium draba (2nd pop)	2008	64	C	4	D	2	365												:	:	:	:	:	:	:	:	:			:	:	:	:	:	:	:		:	:	:	:	:	:	:	:	:		:	:
Lepidium draba (2nd pop)	2008	64	C	5	E	1	366							0.216	0.026	0.12			20	100.3	0.0	0.0	0.0	0.0	0.0	0.0	0.0	3259217	1000244	0.0	0.0	0.0	5925336	0.0	0.0	0.0	173214	0.0	0.0	0.0	0.0	0.0	0.0	0.0	0.0	0.0	8767039	0.0	0.0
Lepidium draba (2nd pop)	2008	64	C	5	E	2	367												138	99.6	0.0	0.0	0.0	0.0	0.0	0.0	0.0	2404.6	357.0	0.0	0.0	0.0	3099.2	0.0	0.0	0.0	0.0	0.0	0.0	0.0	0.0	0.0	0.0	0.0	0.0	0.0	12713363.0	0.0	0.0
Lepidium draba (2nd pop)	2008	64	C	5	E	1	368							0.098	0.014	0.14			:	:	:	:	:	:	:	:	:	:	:	:	:	:	:	:	:	:	:	:	:	:	:	:	:	:	:	:	:	:	:
Lepidium draba (2nd pop)	2008	64	C	5	E	2	369												:	:	:	:	:	:	:	:	:	:	:	:	:	:	:	:	:	:	:	:	:	:	:	:	:	:	:	:	:	:	:
Lepidium draba (2nd pop)	2008	64	C	6	F	1	370							0.424	0.04	0.09	0.13	12.52	103	100.4	0.0	0.0	0.0	0.0	0.0	0.0	0.0	4499.7	4424.1	0.0	0.0	0.0	7929.2	0.0	0.0	0.0	480.7	0.0	0.0	0.0	0.0	0.0	0.0	0.0	0.0	335.7	13824282.0	0.0	0.0
Lepidium draba (2nd pop)	2008	64	C	6	F	2	371												163	99.7	0.0	0.0	0.0	0.0	0.0	0.0	0.0	2427.8	560.8	0.0	0.0	0.0	2973.2	0.0	0.0	0.0	0.0	0.0	0.0	0.0	0.0	0.0	0.0	0.0	0.0	0.0	15679283.0	0.0	0.0
Lepidium draba (2nd pop)	2008	64	B	7	A			18	18	18	18	18							:	:	:	:	:	:	:	:	:	:	:	:	:	:	:	:	:	:	:	:	:	:	:	:	:	:	:	:	:	:	:
Lepidium draba (2nd pop)	2008	64	B	8	B			55	55	55	55	55							:	:	:	:	:	:	:	:	:	:	:	:	:	:	:	:	:	:	:	:	:	:	:	:	:	:	:	:	:	:	:
Lepidium draba (2nd pop)	2008	64	B	9	C			151	151	144	145	146.6666667							:	:	:	:	:	:	:	:	:	:	:	:	:	:	:	:	:	:	:	:	:	:	:	:	:	:	:	:	:	:	:
Lepidium draba (2nd pop)	2008	64	B	10	D			19	19	21	20	20							:	:	:	:	:	:	:	:	:	:	:	:	:	:	:	:	:	:	:	:	:	:	:	:	:	:	:	:	:	:	:
Lepidium draba (2nd pop)	2008	64	B	11	E			8	8	8	8	8	49.53333333						:	:	:	:	:	:	:	:	:	:	:	:	:	:	:	:	:	:	:	:	:	:	:	:	:	:	:	:	:	:	:
Lepidium draba (3rd pop)	2008	65	C	1	A	1	372							0.6	0.081	0.14			:	:	:	:	:	:	:	:	:	:	:	:	:	:	:	:	:	:	:	:	:	:	:	:	:	:	:	:	:	:	:
Lepidium draba (3rd pop)	2008	65	C	1	A	2	373												:	:	:	:	:	:	:	:	:	:	:	:	:	:	:	:	:	:	:	:	:	:	:	:	:	:	:	:	:	:	:
Lepidium draba (3rd pop)	2008	65	C	2	B	1	374							0.427	0.053	0.12			:	:	:	:	:	:	:	:	:	:	:	:	:	:	:	:	:	:	:	:	:	:	:	:	:	:	:	:	:	:	:
Lepidium draba (3rd pop)	2008	65	C	2	B	2	375												:	:	:	:	:	:	:	:	:	:	:	:	:	:	:	:	:	:	:	:	:	:	:	:	:	:	:	:	:	:	:
Lepidium draba (3rd pop)	2008	65	C	3	C	1	376							0.33	0.044	0.13			:	:	:	:	:	:	:	:	:	:	:	:	:	:	:	:	:	:	:	:	:	:	:	:	:	:	:	:	:	:	:
Lepidium draba (3rd pop)	2008	65	C	3	C	2	377												:	:	:	:	:	:	:	:	:	:	:	:	:	:	:	:	:	:	:	:	:	:	:	:	:	:	:	:	:	:	:
Lepidium draba (3rd pop)	2008	65	C	4	D	1	378							0.64	0.068	0.11			:	:	:	:	:	:	:	:	:	:	:	:	:	:	:	:	:	:	:	:	:	:	:	:	:	:	:	:	:	:	:
Lepidium draba (3rd pop)	2008	65	C	4	D	2	379												:	:	:	:	:	:	:	:	:	:	:	:	:	:	:	:	:	:	:	:	:	:	:	:	:	:	:	:	:	:	:
Lepidium draba (3rd pop)	2008	65	C	6	F	1	380							1.542	0.133	0.09	0.12	11.70	:	:	:	:	:	:	:	:	:	:	:	:	:	:	:	:	:	:	:	:	:	:	:	:	:	:	:	:	:	:	:
Lepidium draba (3rd pop)	2008	65	C	6	F	2	381												:	:	:	:	:	:	:	:	:	:	:	:	:	:	:	:	:	:	:	:	:	:	:	:	:	:	:	:	:	:	:
Lepidium draba (3rd pop)	2008	65	B	7	A			190	190	197	188	191.6666667							:	:	:	:	:	:	:	:	:	:	:	:	:	:	:	:	:	:	:	:	:	:	:	:	:	:	:	:	:	:	:
Lepidium draba (3rd pop)	2008	65	B	8	B			55	55	53	60	56							:	:	:	:	:	:	:	:	:	:	:	:	:	:	:	:	:	:	:	:	:	:	:	:	:	:	:	:	:	:	:
Lepidium draba (3rd pop)	2008	65	B	9	C			10	10	10	10	10							:	:	:	:	:	:	:	:	:	:	:	:	:	:	:	:	:	:	:	:	:	:	:	:	:	:	:	:	:	:	:
Lepidium draba (3rd pop)	2008	65	B	11	E			34	34	34	34	34	72.91666667						:	:	:	:	:	:	:	:	:	:	:	:	:	:	:	:	:	:	:	:	:	:	:	:	:	:	:	:	:	:	:
Lepidium draba (4th pop)	2008	66	C	1	A	1	382							0.446	0.054	0.12			:	:	:	:	:	:	:	:	:	:	:	:	:	:	:	:	:	:	:	:	:	:	:	:	:	:	:	:	:	:	:
Lepidium draba (4th pop)	2008	66	C	1	A	2	383												:	:	:	:	:	:	:	:	:	:	:	:	:	:	:	:	:	:	:	:	:	:	:	:	:	:	:	:	:	:	:
Lepidium draba (4th pop)	2008	66	C	2	B	1	384							0.483	0.058	0.12			:	:	:	:	:	:	:	:	:	:	:	:	:	:	:	:	:	:	:	:	:	:	:	:	:	:	:	:	:	:	:
Lepidium draba (4th pop)	2008	66	C	2	B	2	385												:	:	:	:	:	:	:	:	:	:	:	:	:	:	:	:	:	:	:	:	:	:	:	:	:	:	:	:	:	:	:
Lepidium draba (4th pop)	2008	66	C	3	C	1	386							0.504	0.072	0.14			:	:	:	:	:	:	:	:	:	:	:	:	:	:	:	:	:	:	:	:	:	:	:	:	:	:	:	:	:	:	:
Lepidium draba (4th pop)	2008	66	C	3	C	2	387												:	:	:	:	:	:	:	:	:	:	:	:	:	:	:	:	:	:	:	:	:	:	:	:	:	:	:	:	:	:	:
Lepidium draba (4th pop)	2008	66	C	4	D	1	388							0.488	0.048	0.10	0.12	12.06	:	:	:	:	:	:	:	:	:	:	:	:	:	:	:	:	:	:	:	:	:	:	:	:	:	:	:	:	:	:	:
Lepidium draba (4th pop)	2008	66	C	4	D	2	389												:	:	:	:	:	:	:	:	:	:	:	:	:	:	:	:	:	:	:	:	:	:	:	:	:	:	:	:	:	:	:
Lepidium draba (4th pop)	2008	66	B	11	E			168	168	171	178	172.3333333							:	:	:	:	:	:	:	:	:	:	:	:	:	:	:	:	:	:	:	:	:	:	:	:	:	:	:	:	:	:	:
Lepidium draba (4th pop)	2008	66	B	12	F			22	22	22	22	22	97.16666667						:	:	:	:	:	:	:	:	:	:	:	:	:	:	:	:	:	:	:	:	:	:	:	:	:	:	:	:	:	:	:
Lepidium draba spp. chalapense	2008	67	C	1	A	3	390												:	:	:	:	:	:	:	:	:	:	:	:	:	:	:	:	:	:	:	:	:	:	:	:	:	:	:	:	:	:	:
Lepidium draba spp. chalapense	2008	67	C	2	B	3	391							0.185	0.025	0.14			:	:	:	:	:	:	:	:	:	:	:	:	:	:	:	:	:	:	:	:	:	:	:	:	:	:	:	:	:	:	:
Lepidium draba spp. chalapense	2008	67	C	3	C	3	392												:	:	:	:	:	:	:	:	:	:	:	:	:	:	:	:	:	:	:	:	:	:	:	:	:	:	:	:	:	:	:
Lepidium draba spp. chalapense	2008	67	C	4	D	3	393												:	:	:	:	:	:	:	:	:	:	:	:	:	:	:	:	:	:	:	:	:	:	:	:	:	:	:	:	:	:	:
Lepidium draba spp. chalapense	2008	67	C	6	F	1	394							0.249	0.024	0.10			:	:	:	:	:	:	:	:	:	:	:	:	:	:	:	:	:	:	:	:	:	:	:	:	:	:	:	:	:	:	:
Lepidium draba spp. chalapense	2008	67	C	6	F	2	395												:	:	:	:	:	:	:	:	:	:	:	:	:	:	:	:	:	:	:	:	:	:	:	:	:	:	:	:	:	:	:
Lepidium draba spp. chalapense	2008	67	C	6	F	3	396							0.213	0.017	0.08	0.10	10.38	:	:	:	:	:	:	:	:	:	:	:	:	:	:	:	:	:	:	:	:	:	:	:	:	:	:	:	:	:	:	:
Lepidium draba spp. chalapense (2nd pop)	2008	68	C	1	A	1	397							0.531	0.083	0.16			:	:	:	:	:	:	:	:	:	:	:	:	:	:	:	:	:	:	:	:	:	:	:	:	:	:	:	:	:	:	:
Lepidium draba spp. chalapense (2nd pop)	2008	68	C	1	A	2	398												:	:	:	:	:	:	:	:	:	:	:	:	:	:	:	:	:	:	:	:	:	:	:	:	:	:	:	:	:	:	:
Lepidium draba spp. chalapense (2nd pop)	2008	68	C	2	B	1	399							0.954	0.153	0.16			:	:	:	:	:	:	:	:	:	:	:	:	:	:	:	:	:	:	:	:	:	:	:	:	:	:	:	:	:	:	:
Lepidium draba spp. chalapense (2nd pop)	2008	68	C	2	B	2	400												:	:	:	:	:	:	:	:	:	:	:	:	:	:	:	:	:	:	:	:	:	:	:	:	:	:	:	:	:	:	:
Lepidium draba spp. chalapense (2nd pop)	2008	68	C	3	C	1	401							0.286	0.056	0.20			:	:	:	:	:	:	:	:	:	:	:	:	:	:	:	:	:	:	:	:	:	:	:	:	:	:	:	:	:	:	:
Lepidium draba spp. chalapense (2nd pop)	2008	68	C	3	C	2	402												:	:	:	:	:	:	:	:	:	:	:	:	:	:	:	:	:	:	:	:	:	:	:	:	:	:	:	:	:	:	:
Lepidium draba spp. chalapense (2nd pop)	2008	68	C	4	D	3	403												:	:	:	:	:	:	:	:	:	:	:	:	:	:	:	:	:	:	:	:	:	:	:	:	:	:	:	:	:	:	:
Lepidium draba spp. chalapense (2nd pop)	2008	68	C	6	F	1	404							0.166	0.02	0.12	0.16	15.82	:	:	:	:	:	:	:	:	:	:	:	:	:	:	:	:	:	:	:	:	:	:	:	:	:	:	:	:	:	:	:
Lepidium draba spp. chalapense (2nd pop)	2008	68	C	6	F	2	405												:	:	:	:	:	:	:	:	:	:	:	:	:	:	:	:	:	:	:	:	:	:	:	:	:	:	:	:	:	:	:
Lepidium draba spp. chalapense (2nd pop)	2008	68	B	7	A			76	76	83	74	77.66666667							:	:	:	:	:	:	:	:	:	:	:	:	:	:	:	:	:	:	:	:	:	:	:	:	:	:	:	:	:	:	:
Lepidium draba spp. chalapense (2nd pop)	2008	68	B	8	B			131	131	136	132	133							:	:	:	:	:	:	:	:	:	:	:	:	:	:	:	:	:	:	:	:	:	:	:	:	:	:	:	:	:	:	:
Lepidium draba spp. chalapense (2nd pop)	2008	68	B	9	C			196	196	190	192	192.6666667							:	:	:	:	:	:	:	:	:	:	:	:	:	:	:	:	:	:	:	:	:	:	:	:	:	:	:	:	:	:	:
Lepidium draba spp. chalapense (2nd pop)	2008	68	B	10	D			118	118	114	113	115							:	:	:	:	:	:	:	:	:	:	:	:	:	:	:	:	:	:	:	:	:	:	:	:	:	:	:	:	:	:	:
Lepidium draba spp. chalapense (2nd pop)	2008	68	B	12	F			24	24	22	22	22.66666667	108.2						:	:	:	:	:	:	:	:	:	:	:	:	:	:	:	:	:	:	:	:	:	:	:	:	:	:	:	:	:	:	:
Lepidium latifolium	2008	72	C	1	A	1	407							1.043	0.116	0.11			:	:	:	:	:	:	:	:	:	:	:	:	:	:	:	:	:	:	:	:	:	:	:	:	:	:	:	:	:	:	:
Lepidium latifolium	2008	72	C	1	A	2	408												235	100.4	249.7	0.0	0.0	0.0	0.0	0.0	6189.9	0.0	0.0	0.0	0.0	0.0	260.3	0.0	0.0	0.0	0.0	0.0	0.0	0.0	0.0	0.0	1912.5	0.0	0.0	0.0	21093196.0	0.0	0.0
Lepidium latifolium	2008	72	C	2	B	1	409							1.659	0.224	0.14			223	100.4	0.0	0.0	0.0	0.0	0.0	0.0	15185208	0.0	0.0	0.0	0.0	0.0	684429	0.0	0.0	45467	0.0	0.0	0.0	0.0	0.0	0.0	6787770	0.0	0.0	0.0	17551433	0.0	0.0
Lepidium latifolium	2008	72	C	2	B	2	410												48	100.3	0.0	0.0	0.0	0.0	0.0	0.0	7560.1	0.0	0.0	0.0	0.0	0.0	282.3	0.0	0.0	0.0	0.0	0.0	0.0	0.0	0.0	0.0	1790.6	0.0	0.0	0.0	20587231.0	0.0	0.0
Lepidium latifolium	2008	72	C	3	C	1	411							0.509	0.055	0.11			155	100.2	0.0	0.0	0.0	0.0	0.0	0.0	9914.1	0.0	0.0	0.0	0.0	0.0	335.8	0.0	0.0	0.0	0.0	0.0	0.0	0.0	0.0	0.0	3061.7	0.0	0.0	0.0	18789711.0	0.0	0.0
Lepidium latifolium	2008	72	C	3	C	2	412												47	100.3	0.0	0.0	0.0	0.0	0.0	0.0	6913.3	0.0	0.0	0.0	0.0	0.0	305.5	0.0	0.0	0.0	0.0	0.0	0.0	0.0	0.0	0.0	256.2	0.0	0.0	0.0	20688086.0	0.0	0.0
Lepidium latifolium	2008	72	C	4	D	1	413							2.549	0.265	0.10			81	100.1	0.0	0.0	0.0	0.0	0.0	0.0	9948.1	0.0	0.0	0.0	0.0	0.0	382.1	0.0	0.0	0.0	133.9	0.0	0.0	0.0	0.0	0.0	4615.9	0.0	0.0	0.0	18898760.0	0.0	0.0
Lepidium latifolium	2008	72	C	4	D	2	414												167	100.1	0.0	0.0	0.0	0.0	0.0	0.0	7005.4	0.0	0.0	0.0	0.0	0.0	326.3	0.0	0.0	0.0	0.0	0.0	0.0	0.0	0.0	0.0	3102.3	0.0	0.0	0.0	26071297.0	0.0	0.0
Lepidium latifolium	2008	72	C	5	E	1	415							1.458	0.177	0.12	0.12	11.59	182	99.7	0.0	0.0	0.0	0.0	0.0	0.0	7687.9	0.0	0.0	0.0	0.0	0.0	342.8	0.0	0.0	0.0	0.0	0.0	0.0	0.0	0.0	0.0	3465.1	0.0	0.0	0.0	24530565.0	0.0	0.0
Lepidium latifolium	2008	72	C	5	E	2	416												94	99.8	0.0	0.0	0.0	0.0	0.0	0.0	6352.8	0.0	0.0	0.0	0.0	0.0	307.5	0.0	0.0	0.0	0.0	0.0	0.0	0.0	0.0	0.0	1563.6	0.0	0.0	0.0	14783840.0	0.0	0.0
Lepidium latifolium	2008	72	B	7	A			19	19	19	19	19							:	:	:	:	:	:	:	:	:	:	:	:	:	:	:	:	:	:	:	:	:	:	:	:	:	:	:	:	:	:	:
Lepidium latifolium	2008	72	B	8	B			0	0	0	0	0							:	:	:	:	:	:	:	:	:	:	:	:	:	:	:	:	:	:	:	:	:	:	:	:	:	:	:	:	:	:	:
Lepidium latifolium	2008	72	B	9	C			23	23	21	21	21.66666667							:	:	:	:	:	:	:	:	:	:	:	:	:	:	:	:	:	:	:	:	:	:	:	:	:	:	:	:	:	:	:
Lepidium latifolium	2008	72	B	10	D			23	23	21	22	22							:	:	:	:	:	:	:	:	:	:	:	:	:	:	:	:	:	:	:	:	:	:	:	:	:	:	:	:	:	:	:
Lepidium latifolium	2008	72	B	11	E			25	25	25	25	25	17.53333333						:	:	:	:	:	:	:	:	:	:	:	:	:	:	:	:	:	:	:	:	:	:	:	:	:	:	:	:	:	:	:
Lepidium latifolium (2nd pop)	2008	73	C	1	A	2	417							0.478	0.062	0.13			:	:	:	:	:	:	:	:	:	:	:	:	:	:	:	:	:	:	:	:	:	:	:	:	:	:	:	:	:	:	:
Lepidium latifolium (2nd pop)	2008	73	C	2	B	3	418							0.349	0.05	0.14			:	:	:	:	:	:	:	:	:	:	:	:	:	:	:	:	:	:	:	:	:	:	:	:	:	:	:	:	:	:	:
Lepidium latifolium (2nd pop)	2008	73	C	3	C	1	419							0.52	0.069	0.13			:	:	:	:	:	:	:	:	:	:	:	:	:	:	:	:	:	:	:	:	:	:	:	:	:	:	:	:	:	:	:
Lepidium latifolium (2nd pop)	2008	73	C	3	C	2	420												:	:	:	:	:	:	:	:	:	:	:	:	:	:	:	:	:	:	:	:	:	:	:	:	:	:	:	:	:	:	:
Lepidium latifolium (2nd pop)	2008	73	C	5	E	3	421							0.112	0.017	0.15			:	:	:	:	:	:	:	:	:	:	:	:	:	:	:	:	:	:	:	:	:	:	:	:	:	:	:	:	:	:	:
Lepidium latifolium (2nd pop)	2008	73	C	6	F	1	422							0.58	0.065	0.11	0.13	13.39	:	:	:	:	:	:	:	:	:	:	:	:	:	:	:	:	:	:	:	:	:	:	:	:	:	:	:	:	:	:	:
Lepidium latifolium (2nd pop)	2008	73	C	6	F	2	423												:	:	:	:	:	:	:	:	:	:	:	:	:	:	:	:	:	:	:	:	:	:	:	:	:	:	:	:	:	:	:
Lepidium latifolium (2nd pop)	2008	73	B	7	A			11	11	11	11	11							:	:	:	:	:	:	:	:	:	:	:	:	:	:	:	:	:	:	:	:	:	:	:	:	:	:	:	:	:	:	:
Lepidium latifolium (2nd pop)	2008	73	B	8	B			18	18	18	18	18							:	:	:	:	:	:	:	:	:	:	:	:	:	:	:	:	:	:	:	:	:	:	:	:	:	:	:	:	:	:	:
Lepidium latifolium (2nd pop)	2008	73	B	9	C			22	22	21	21	21.33333333							:	:	:	:	:	:	:	:	:	:	:	:	:	:	:	:	:	:	:	:	:	:	:	:	:	:	:	:	:	:	:
Lepidium latifolium (2nd pop)	2008	73	B	11	E			13	13	14	13	13.33333333							:	:	:	:	:	:	:	:	:	:	:	:	:	:	:	:	:	:	:	:	:	:	:	:	:	:	:	:	:	:	:
Lepidium latifolium (2nd pop)	2008	73	B	12	F			4	4	4	4	4	13.53333333						:	:	:	:	:	:	:	:	:	:	:	:	:	:	:	:	:	:	:	:	:	:	:	:	:	:	:	:	:	:	:
Lepidium latifolium (3rd pop)	2008	74	C	1	A	1	424							0.512	0.061	0.12			:	:	:	:	:	:	:	:	:	:	:	:	:	:	:	:	:	:	:	:	:	:	:	:	:	:	:	:	:	:	:
Lepidium latifolium (3rd pop)	2008	74	C	1	A	2	425												14	99.8	0.0	0.0	0.0	0.0	0.0	0.0	302.1	0.0	0.0	0.0	0.0	0.0	302.8	0.0	687.7	0.0	0.0	0.0	0.0	0.0	0.0	0.0	3363.1	0.0	0.0	0.0	9823096.0	0.0	0.0
Lepidium latifolium (3rd pop)	2008	74	C	2	B	3	426							0.599	0.077	0.13			150	100.4	0.0	0.0	0.0	0.0	0.0	0.0	635927	0.0	16841	0.0	0.0	0.0	557493	0.0	1170935	0.0	0.0	0.0	0.0	0.0	0.0	0.0	6173905	0.0	0.0	0.0	13442254	262711	0.0
Lepidium latifolium (3rd pop)	2008	74	C	3	C	1	427												102	65.2	0.0	0.0	0.0	0.0	0.0	0.0	1708.4	0.0	226.8	0.0	0.0	0.0	351.9	291.5	3257.0	0.0	0.0	0.0	0.0	0.0	0.0	0.0	9822.2	0.0	0.0	0.0	25284361.0	0.0	0.0
Lepidium latifolium (3rd pop)	2008	74	C	3	C	2	428												98	100.1	0.0	0.0	0.0	0.0	0.0	0.0	329.6	0.0	0.0	0.0	0.0	0.0	277.3	0.0	623.7	0.0	0.0	0.0	0.0	0.0	0.0	0.0	2454.4	0.0	0.0	0.0	12920505.0	0.0	0.0
Lepidium latifolium (3rd pop)	2008	74	C	6	F	1	429							0.395	0.055	0.14			135	100.5	0.0	0.0	0.0	0.0	0.0	0.0	1928.5	0.0	129.7	0.0	0.0	0.0	542.5	0.0	4136.3	0.0	183.3	0.0	0.0	0.0	0.0	0.0	9975.2	0.0	0.0	0.0	15375799.0	0.0	0.0
Lepidium latifolium (3rd pop)	2008	74	C	6	F	2	430												57	100.4	0.0	0.0	0.0	0.0	0.0	0.0	2099386	0.0	222444	0.0	0.0	0.0	281850	68444	5117038	0.0	0.0	0.0	0.0	85148	0.0	0.0	11143627	0.0	0.0	0.0	13682775	0.0	0.0
Lepidium latifolium (3rd pop)	2008	74	C	6	F	1	431										0.13	12.90	183	100.2	0.0	0.0	0.0	0.0	0.0	0.0	2744.4	0.0	225.6	0.0	0.0	0.0	393.2	159.0	5300.5	0.0	263.6	0.0	0.0	0.0	0.0	0.0	12191.9	0.0	0.0	0.0	21046451.0	0.0	0.0
Lepidium latifolium (3rd pop)	2008	74	C	6	F	2	432												209	99.6	0.0	0.0	0.0	0.0	0.0	0.0	825814	0.0	37490	0.0	0.0	0.0	303700	0.0	2000760	0.0	0.0	0.0	0.0	0.0	0.0	0.0	6127296	0.0	0.0	0.0	9249808	0.0	0.0
Lepidium latipes	2008	75	C	1	A	1	433							0.25	0.025	0.10			:	:	:	:	:	:	:	:	:	:	:	:	:	:	:	:	:	:	:	:	:	:	:	:	:	:	:	:	:	:	:
Lepidium latipes	2008	75	C	1	A	2	434												:	:	:	:	:	:	:	:	:	:	:	:	:	:	:	:	:	:	:	:	:	:	:	:	:	:	:	:	:	:	:
Lepidium latipes	2008	75	C	2	B	1	435							0.311	0.033	0.11			:	:	:	:	:	:	:	:	:	:	:	:	:	:	:	:	:	:	:	:	:	:	:	:	:	:	:	:	:	:	:
Lepidium latipes	2008	75	C	2	B	2	436												:	:	:	:	:	:	:	:	:	:	:	:	:	:	:	:	:	:	:	:	:	:	:	:	:	:	:	:	:	:	:
Lepidium latipes	2008	75	C	3	C	1	437							0.228	0.026	0.11			:	:	:	:	:	:	:	:	:	:	:	:	:	:	:	:	:	:	:	:	:	:	:	:	:	:	:	:	:	:	:
Lepidium latipes	2008	75	C	3	C	2	438												:	:	:	:	:	:	:	:	:	:	:	:	:	:	:	:	:	:	:	:	:	:	:	:	:	:	:	:	:	:	:
Lepidium latipes	2008	75	C	4	D	1	439							0.472	0.052	0.11			:	:	:	:	:	:	:	:	:	:	:	:	:	:	:	:	:	:	:	:	:	:	:	:	:	:	:	:	:	:	:
Lepidium latipes	2008	75	C	4	D	2	440												:	:	:	:	:	:	:	:	:	:	:	:	:	:	:	:	:	:	:	:	:	:	:	:	:	:	:	:	:	:	:
Lepidium latipes	2008	75	C	6	F	1	441							0.263	0.031	0.12	0.11	10.96	:	:	:	:	:	:	:	:	:	:	:	:	:	:	:	:	:	:	:	:	:	:	:	:	:	:	:	:	:	:	:
Lepidium latipes	2008	75	C	6	F	2	442												:	:	:	:	:	:	:	:	:	:	:	:	:	:	:	:	:	:	:	:	:	:	:	:	:	:	:	:	:	:	:
Lepidium latipes	2008	75	B	7	A			114	114	105	100	106.3333333							:	:	:	:	:	:	:	:	:	:	:	:	:	:	:	:	:	:	:	:	:	:	:	:	:	:	:	:	:	:	:
Lepidium latipes	2008	75	B	8	B			14	14	17	14	15							:	:	:	:	:	:	:	:	:	:	:	:	:	:	:	:	:	:	:	:	:	:	:	:	:	:	:	:	:	:	:
Lepidium latipes	2008	75	B	9	C			96	96	99	97	97.33333333							:	:	:	:	:	:	:	:	:	:	:	:	:	:	:	:	:	:	:	:	:	:	:	:	:	:	:	:	:	:	:
Lepidium latipes	2008	75	B	10	D			29	29	27	27	27.66666667							:	:	:	:	:	:	:	:	:	:	:	:	:	:	:	:	:	:	:	:	:	:	:	:	:	:	:	:	:	:	:
Lepidium latipes	2008	75	B	12	F			22	22	16	16	18	52.86666667						:	:	:	:	:	:	:	:	:	:	:	:	:	:	:	:	:	:	:	:	:	:	:	:	:	:	:	:	:	:	:
Lepidium montanum var. montanum	2008	76	C	3	C	3	585												:	:	:	:	:	:	:	:	:	:	:	:	:	:	:	:	:	:	:	:	:	:	:	:	:	:	:	:	:	:	:
Lepidium montanum var. montanum	2008	76	B	9	C			:											:	:	:	:	:	:	:	:	:	:	:	:	:	:	:	:	:	:	:	:	:	:	:	:	:	:	:	:	:	:	:
Lepidium oblongum	2008	77	C	1	A	1	443							0.391	0.042	0.11			:	:	:	:	:	:	:	:	:	:	:	:	:	:	:	:	:	:	:	:	:	:	:	:	:	:	:	:	:	:	:
Lepidium oblongum	2008	77	C	1	A	2	444												:	:	:	:	:	:	:	:	:	:	:	:	:	:	:	:	:	:	:	:	:	:	:	:	:	:	:	:	:	:	:
Lepidium oblongum	2008	77	C	2	B	1	445							0.612	0.071	0.12			:	:	:	:	:	:	:	:	:	:	:	:	:	:	:	:	:	:	:	:	:	:	:	:	:	:	:	:	:	:	:
Lepidium oblongum	2008	77	C	2	B	2	446												:	:	:	:	:	:	:	:	:	:	:	:	:	:	:	:	:	:	:	:	:	:	:	:	:	:	:	:	:	:	:
Lepidium oblongum	2008	77	C	3	C	1	447							0.185	0.035	0.19			:	:	:	:	:	:	:	:	:	:	:	:	:	:	:	:	:	:	:	:	:	:	:	:	:	:	:	:	:	:	:
Lepidium oblongum	2008	77	C	3	C	2	448												:	:	:	:	:	:	:	:	:	:	:	:	:	:	:	:	:	:	:	:	:	:	:	:	:	:	:	:	:	:	:
Lepidium oblongum	2008	77	C	4	D	1	449							0.515	0.059	0.11			:	:	:	:	:	:	:	:	:	:	:	:	:	:	:	:	:	:	:	:	:	:	:	:	:	:	:	:	:	:	:
Lepidium oblongum	2008	77	C	4	D	2	450												:	:	:	:	:	:	:	:	:	:	:	:	:	:	:	:	:	:	:	:	:	:	:	:	:	:	:	:	:	:	:
Lepidium oblongum	2008	77	C	5	E	1	451							0.178	0.041	0.23	0.15	15.15	:	:	:	:	:	:	:	:	:	:	:	:	:	:	:	:	:	:	:	:	:	:	:	:	:	:	:	:	:	:	:
Lepidium oblongum	2008	77	C	5	E	2	452												:	:	:	:	:	:	:	:	:	:	:	:	:	:	:	:	:	:	:	:	:	:	:	:	:	:	:	:	:	:	:
Lepidium oblongum	2008	77	B	7	A			27	27	27	27	27							:	:	:	:	:	:	:	:	:	:	:	:	:	:	:	:	:	:	:	:	:	:	:	:	:	:	:	:	:	:	:
Lepidium oblongum	2008	77	B	8	B			33	33	33	33	33							:	:	:	:	:	:	:	:	:	:	:	:	:	:	:	:	:	:	:	:	:	:	:	:	:	:	:	:	:	:	:
Lepidium oblongum	2008	77	B	9	C			24	24	23	23.5	23.5							:	:	:	:	:	:	:	:	:	:	:	:	:	:	:	:	:	:	:	:	:	:	:	:	:	:	:	:	:	:	:
Lepidium oblongum	2008	77	B	10	D			31	31	29	30	30							:	:	:	:	:	:	:	:	:	:	:	:	:	:	:	:	:	:	:	:	:	:	:	:	:	:	:	:	:	:	:
Lepidium oblongum	2008	77	B	11	E			8	8	8	8	8	24.3						:	:	:	:	:	:	:	:	:	:	:	:	:	:	:	:	:	:	:	:	:	:	:	:	:	:	:	:	:	:	:
Lepidium perfoliatum	2008	80	C	1	A	1	454							0.079	0.011	0.14			:	:	:	:	:	:	:	:	:	:	:	:	:	:	:	:	:	:	:	:	:	:	:	:	:	:	:	:	:	:	:
Lepidium perfoliatum	2008	80	C	1	A	2	453												:	:	:	:	:	:	:	:	:	:	:	:	:	:	:	:	:	:	:	:	:	:	:	:	:	:	:	:	:	:	:
Lepidium perfoliatum	2008	80	C	2	B	1	455							0.107	0.013	0.12			:	:	:	:	:	:	:	:	:	:	:	:	:	:	:	:	:	:	:	:	:	:	:	:	:	:	:	:	:	:	:
Lepidium perfoliatum	2008	80	C	2	B	2	456												:	:	:	:	:	:	:	:	:	:	:	:	:	:	:	:	:	:	:	:	:	:	:	:	:	:	:	:	:	:	:
Lepidium perfoliatum	2008	80	C	3	C	1	457							0.107	0.014	0.13			:	:	:	:	:	:	:	:	:	:	:	:	:	:	:	:	:	:	:	:	:	:	:	:	:	:	:	:	:	:	:
Lepidium perfoliatum	2008	80	C	3	C	2	458												:	:	:	:	:	:	:	:	:	:	:	:	:	:	:	:	:	:	:	:	:	:	:	:	:	:	:	:	:	:	:
Lepidium perfoliatum	2008	80	C	4	D	1	459							0.163	0.017	0.10			:	:	:	:	:	:	:	:	:	:	:	:	:	:	:	:	:	:	:	:	:	:	:	:	:	:	:	:	:	:	:
Lepidium perfoliatum	2008	80	C	4	D	2	460												:	:	:	:	:	:	:	:	:	:	:	:	:	:	:	:	:	:	:	:	:	:	:	:	:	:	:	:	:	:	:
Lepidium perfoliatum	2008	80	C	5	E	1	461							0.184	0.024	0.13	0.13	12.53	:	:	:	:	:	:	:	:	:	:	:	:	:	:	:	:	:	:	:	:	:	:	:	:	:	:	:	:	:	:	:
Lepidium perfoliatum	2008	80	C	5	E	2	462												:	:	:	:	:	:	:	:	:	:	:	:	:	:	:	:	:	:	:	:	:	:	:	:	:	:	:	:	:	:	:
Lepidium perfoliatum	2008	80	B	7	A	:	:												:	:	:	:	:	:	:	:	:	:	:	:	:	:	:	:	:	:	:	:	:	:	:	:	:	:	:	:	:	:	:
Lepidium perfoliatum	2008	80	B	8	B	:	:	13	13	13	13	13							:	:	:	:	:	:	:	:	:	:	:	:	:	:	:	:	:	:	:	:	:	:	:	:	:	:	:	:	:	:	:
Lepidium perfoliatum	2008	80	B	9	C	:	:	10	10	10	10	10							:	:	:	:	:	:	:	:	:	:	:	:	:	:	:	:	:	:	:	:	:	:	:	:	:	:	:	:	:	:	:
Lepidium perfoliatum	2008	80	B	10	D	:	:	10	10	11	13	11.33333333							:	:	:	:	:	:	:	:	:	:	:	:	:	:	:	:	:	:	:	:	:	:	:	:	:	:	:	:	:	:	:
Lepidium perfoliatum	2008	80	B	11	E	:	:	6	6	6	6	6	10.08333333						:	:	:	:	:	:	:	:	:	:	:	:	:	:	:	:	:	:	:	:	:	:	:	:	:	:	:	:	:	:	:
Lepidium perfoliatum (2nd pop)	2008	81	C	1	A	:	:							0.1	0.013	0.13			:	:	:	:	:	:	:	:	:	:	:	:	:	:	:	:	:	:	:	:	:	:	:	:	:	:	:	:	:	:	:
Lepidium perfoliatum (2nd pop)	2008	81	C	2	B	1	463							0.101	0.013	0.13			:	:	:	:	:	:	:	:	:	:	:	:	:	:	:	:	:	:	:	:	:	:	:	:	:	:	:	:	:	:	:
Lepidium perfoliatum (2nd pop)	2008	81	C	2	B	2	464												:	:	:	:	:	:	:	:	:	:	:	:	:	:	:	:	:	:	:	:	:	:	:	:	:	:	:	:	:	:	:
Lepidium perfoliatum (2nd pop)	2008	81	C	3	C	1	465							0.14	0.018	0.13			:	:	:	:	:	:	:	:	:	:	:	:	:	:	:	:	:	:	:	:	:	:	:	:	:	:	:	:	:	:	:
Lepidium perfoliatum (2nd pop)	2008	81	C	3	C	2	466												:	:	:	:	:	:	:	:	:	:	:	:	:	:	:	:	:	:	:	:	:	:	:	:	:	:	:	:	:	:	:
Lepidium perfoliatum (2nd pop)	2008	81	C	4	D	1	467							0.154	0.019	0.12			:	:	:	:	:	:	:	:	:	:	:	:	:	:	:	:	:	:	:	:	:	:	:	:	:	:	:	:	:	:	:
Lepidium perfoliatum (2nd pop)	2008	81	C	4	D	2	468												:	:	:	:	:	:	:	:	:	:	:	:	:	:	:	:	:	:	:	:	:	:	:	:	:	:	:	:	:	:	:
Lepidium perfoliatum (2nd pop)	2008	81	C	5	E	1	469							0.154	0.022	0.14	0.13	13.07	:	:	:	:	:	:	:	:	:	:	:	:	:	:	:	:	:	:	:	:	:	:	:	:	:	:	:	:	:	:	:
Lepidium perfoliatum (2nd pop)	2008	81	C	5	E	2	470												:	:	:	:	:	:	:	:	:	:	:	:	:	:	:	:	:	:	:	:	:	:	:	:	:	:	:	:	:	:	:
Lepidium sativum	2008	82	C	1	A	1	471							0.934	0.083	0.09			:	:	:	:	:	:	:	:	:	:	:	:	:	:	:	:	:	:	:	:	:	:	:	:	:	:	:	:	:	:	:
Lepidium sativum	2008	82	C	1	A	2	472												:	:	:	:	:	:	:	:	:	:	:	:	:	:	:	:	:	:	:	:	:	:	:	:	:	:	:	:	:	:	:
Lepidium sativum	2008	82	C	3	C	1	474							0.279	0.048	0.17			:	:	:	:	:	:	:	:	:	:	:	:	:	:	:	:	:	:	:	:	:	:	:	:	:	:	:	:	:	:	:
Lepidium sativum	2008	82	C	3	C	2	473												:	:	:	:	:	:	:	:	:	:	:	:	:	:	:	:	:	:	:	:	:	:	:	:	:	:	:	:	:	:	:
Lepidium sativum	2008	82	C	4	D	1	475							0.418	0.049	0.12			:	:	:	:	:	:	:	:	:	:	:	:	:	:	:	:	:	:	:	:	:	:	:	:	:	:	:	:	:	:	:
Lepidium sativum	2008	82	C	4	D	2	476												:	:	:	:	:	:	:	:	:	:	:	:	:	:	:	:	:	:	:	:	:	:	:	:	:	:	:	:	:	:	:
Lepidium sativum	2008	82	C	6	F	1	477							0.15	0.028	0.19	0.14	14.12	:	:	:	:	:	:	:	:	:	:	:	:	:	:	:	:	:	:	:	:	:	:	:	:	:	:	:	:	:	:	:
Lepidium sativum	2008	82	C	6	F	2	478												:	:	:	:	:	:	:	:	:	:	:	:	:	:	:	:	:	:	:	:	:	:	:	:	:	:	:	:	:	:	:
Lepidium sativum	2008	82	B	7	A			16	16	16	16	16							:	:	:	:	:	:	:	:	:	:	:	:	:	:	:	:	:	:	:	:	:	:	:	:	:	:	:	:	:	:	:
Lepidium sativum	2008	82	B	8	B			15	15	15	15	15							:	:	:	:	:	:	:	:	:	:	:	:	:	:	:	:	:	:	:	:	:	:	:	:	:	:	:	:	:	:	:
Lepidium sativum	2008	82	B	9	C			30	30	35	30	31.66666667							:	:	:	:	:	:	:	:	:	:	:	:	:	:	:	:	:	:	:	:	:	:	:	:	:	:	:	:	:	:	:
Lepidium sativum	2008	82	B	10	D			29	29	30	28	29							:	:	:	:	:	:	:	:	:	:	:	:	:	:	:	:	:	:	:	:	:	:	:	:	:	:	:	:	:	:	:
Lepidium sativum	2008	82	B	12	F			7	7	8	10	8.333333333	20						:	:	:	:	:	:	:	:	:	:	:	:	:	:	:	:	:	:	:	:	:	:	:	:	:	:	:	:	:	:	:
Lepidium squamatum	2008	84	C	1	A	1	479							0.394	0.037	0.09			53	100.1	0.0	0.0	0.0	0.0	0.0	0.0	0.0	0.0	0.0	0.0	0.0	0.0	625629	0.0	0.0	31448	654944	0.0	898573	0.0	0.0	0.0	36026	0.0	101107	0.0	13783697	4958069	0.0
Lepidium squamatum	2008	84	C	1	A	2	480												147	100	0.0	0.0	0.0	0.0	0.0	0.0	0.0	0.0	0.0	0.0	0.0	0.0	341.8	0.0	0.0	0.0	177.4	0.0	190.3	0.0	0.0	0.0	0.0	0.0	0.0	0.0	14209265.0	1813.2	0.0
Lepidium squamatum	2008	84	C	2	B	1	481							0.588	0.054	0.09			22	100.3	0.0	0.0	0.0	0.0	0.0	0.0	1085110	0.0	0.0	0.0	0.0	0.0	1697388	0.0	0.0	0.0	604559	0.0	321919	0.0	0.0	0.0	31048	0.0	0.0	216159	16317712	4683393
Lepidium squamatum	2008	84	C	2	B	2	482												221	100.4	0.0	0.0	0.0	0.0	0.0	0.0	0.0	0.0	0.0	0.0	0.0	0.0	578669	0.0	0.0	42858	386693	0.0	290550	0.0	0.0	0.0	0.0	0.0	0.0	0.0	13861696	3143802	0.0
Lepidium squamatum	2008	84	C	3	C	1	483							0.724	0.074	0.10			210	99.8	0.0	0.0	0.0	0.0	0.0	0.0	0.0	0.0	0.0	0.0	0.0	0.0	479.6	0.0	0.0	77.3	781.6	0.0	918.7	0.0	0.0	50.7	130.7	0.0	232.3	0.0	20303488.0	4663.3	0.0
Lepidium squamatum	2008	84	C	3	C	2	484												145	100.2	0.0	0.0	0.0	0.0	0.0	0.0	0.0	0.0	0.0	0.0	0.0	0.0	656.5	0.0	0.0	102.4	718.6	0.0	582.8	0.0	0.0	0.0	137.8	0.0	0.0	0.0	19548575.0	3011.5	0.0
Lepidium squamatum	2008	84	C	4	D	1	485							0.572	0.065	0.11			:	:	:	:	:	:	:	:	:	:	:	:	:	:	:	:	:	:	:	:	:	:	:	:	:	:	:	:	:	:	:
Lepidium squamatum	2008	84	C	4	D	2	486												154	99.6	0.0	0.0	0.0	0.0	0.0	0.0	0.0	0.0	0.0	0.0	0.0	0.0	438.2	0.0	0.0	0.0	469.8	0.0	350.3	0.0	0.0	0.0	0.0	0.0	110.1	0.0	18194333.0	4530.4	0.0
Lepidium squamatum	2008	84	C	5	E	1	487							0.506	0.07	0.14	0.11	10.80	110	99.9	0.0	0.0	0.0	0.0	0.0	0.0	0.0	0.0	0.0	0.0	0.0	0.0	453746	0.0	0.0	0.0	314960	0.0	0.0	0.0	0.0	0.0	0.0	0.0	0.0	0.0	15635308	0.0	0.0
Lepidium squamatum	2008	84	C	5	E	2	488												65	100.1	0.0	0.0	0.0	0.0	0.0	0.0	0.0	0.0	0.0	0.0	0.0	0.0	552495	0.0	0.0	30882	543591	0.0	316631	0.0	0.0	0.0	0.0	0.0	63528	0.0	11295393	4359450	0.0
Lepidium squamatum	2008	84	B	7	A			10	10	10	10	10							:	:	:	:	:	:	:	:	:	:	:	:	:	:	:	:	:	:	:	:	:	:	:	:	:	:	:	:	:	:	:
Lepidium squamatum	2008	84	B	8	B			9	9	9	9	9							:	:	:	:	:	:	:	:	:	:	:	:	:	:	:	:	:	:	:	:	:	:	:	:	:	:	:	:	:	:	:
Lepidium squamatum	2008	84	B	9	C														:	:	:	:	:	:	:	:	:	:	:	:	:	:	:	:	:	:	:	:	:	:	:	:	:	:	:	:	:	:	:
Lepidium squamatum	2008	84	B	10	D														:	:	:	:	:	:	:	:	:	:	:	:	:	:	:	:	:	:	:	:	:	:	:	:	:	:	:	:	:	:	:
Lepidium squamatum	2008	84	B	11	E								9.5						:	:	:	:	:	:	:	:	:	:	:	:	:	:	:	:	:	:	:	:	:	:	:	:	:	:	:	:	:	:	:
Lepidium squamatum (2nd pop)	2008	85	C	1	A	1	489							0.61	0.054	0.09			213	100.3	0.0	0.0	0.0	0.0	0.0	0.0	0.0	0.0	0.0	0.0	0.0	0.0	337.2	0.0	0.0	3.2	232.1	0.0	46.0	0.0	0.0	0.0	23.6	0.0	118.5	0.0	17315797.0	3161.7	0.0
Lepidium squamatum (2nd pop)	2008	85	C	1	A	2	490												234	100.1	0.0	0.0	0.0	0.0	0.0	0.0	0.0	0.0	0.0	0.0	0.0	0.0	351.0	0.0	0.0	0.0	80.0	0.0	9.6	0.0	0.0	0.0	0.0	0.0	16.8	0.0	17864408.0	2308.1	0.0
Lepidium squamatum (2nd pop)	2008	85	C	2	B	1	491							0.897	0.074	0.08			27	99.6	0.0	0.0	0.0	0.0	0.0	0.0	138.4	0.0	0.0	0.0	0.0	0.0	405.4	0.0	0.0	0.0	386.7	0.0	233.1	0.0	0.0	0.0	0.0	0.0	256.5	0.0	18489210.0	5088.6	0.0
Lepidium squamatum (2nd pop)	2008	85	C	2	B	2	492												69	100.2	0.0	0.0	0.0	0.0	0.0	0.0	0.0	0.0	0.0	0.0	0.0	0.0	510704	0.0	0.0	0.0	221198	0.0	295432	0.0	0.0	0.0	0.0	0.0	0.0	0.0	13733136	2445498	0.0
Lepidium squamatum (2nd pop)	2008	85	C	3	C	1	493							0.671	0.066	0.10			:	:	:	:	:	:	:	:	:	:	:	:	:	:	:	:	:	:	:	:	:	:	:	:	:	:	:	:	:	:	:
Lepidium squamatum (2nd pop)	2008	85	C	3	C	2	494												113	100.4	0.0	0.0	0.0	0.0	0.0	0.0	0.0	0.0	0.0	0.0	0.0	0.0	319.2	0.0	0.0	0.0	156.4	0.0	148.6	0.0	0.0	0.0	0.0	0.0	0.0	0.0	20229152.0	3094.5	0.0
Lepidium squamatum (2nd pop)	2008	85	C	4	D	1	495							0.717	0.07	0.10			129	100.4	0.0	0.0	0.0	0.0	0.0	0.0	0.0	0.0	0.0	0.0	0.0	0.0	506.5	0.0	0.0	0.0	565.5	0.0	250.6	0.0	0.0	0.0	0.0	0.0	235.8	0.0	25212850.0	3435.3	104.2
Lepidium squamatum (2nd pop)	2008	85	C	4	D	2	496												121	99.5	0.0	0.0	0.0	0.0	0.0	0.0	0.0	0.0	0.0	0.0	0.0	0.0	505.4	0.0	0.0	0.0	498.5	0.0	248.7	0.0	0.0	0.0	0.0	0.0	122.0	0.0	17843122.0	0.0	0.0
Lepidium squamatum (2nd pop)	2008	85	C	5	E	1	497							0.435	0.06	0.14	0.10	10.10	227	100.2	0.0	0.0	0.0	0.0	0.0	56.4	0.0	0.0	0.0	0.0	0.0	0.0	321.6	0.0	0.0	0.0	150.7	0.0	33.6	0.0	0.0	33.3	100.5	0.0	164.8	0.0	19944978.0	4725.7	0.0
Lepidium squamatum (2nd pop)	2008	85	C	5	E	2	498												85	100.4	0.0	0.0	0.0	0.0	0.0	0.0	0.0	0.0	0.0	0.0	0.0	0.0	350.7	0.0	0.0	0.0	224.1	0.0	0.0	0.0	0.0	0.0	0.0	0.0	0.0	0.0	13257619.0	3909.3	0.0
Lobularia maritima	2008	93	C	1	A	1	499							0.449	0.036	0.08			:	:	:	:	:	:	:	:	:	:	:	:	:	:	:	:	:	:	:	:	:	:	:	:	:	:	:	:	:	:	:
Lobularia maritima	2008	93	C	1	A	2	500												:	:	:	:	:	:	:	:	:	:	:	:	:	:	:	:	:	:	:	:	:	:	:	:	:	:	:	:	:	:	:
Lobularia maritima	2008	93	C	2	B	1	501							0.339	0.03	0.09			:	:	:	:	:	:	:	:	:	:	:	:	:	:	:	:	:	:	:	:	:	:	:	:	:	:	:	:	:	:	:
Lobularia maritima	2008	93	C	2	B	2	502												:	:	:	:	:	:	:	:	:	:	:	:	:	:	:	:	:	:	:	:	:	:	:	:	:	:	:	:	:	:	:
Lobularia maritima	2008	93	C	3	C	1	503							0.111	0.013	0.12			:	:	:	:	:	:	:	:	:	:	:	:	:	:	:	:	:	:	:	:	:	:	:	:	:	:	:	:	:	:	:
Lobularia maritima	2008	93	C	3	C	2	504												:	:	:	:	:	:	:	:	:	:	:	:	:	:	:	:	:	:	:	:	:	:	:	:	:	:	:	:	:	:	:
Lobularia maritima	2008	93	C	4	D	1	505												:	:	:	:	:	:	:	:	:	:	:	:	:	:	:	:	:	:	:	:	:	:	:	:	:	:	:	:	:	:	:
Lobularia maritima	2008	93	C	4	D	2	506												:	:	:	:	:	:	:	:	:	:	:	:	:	:	:	:	:	:	:	:	:	:	:	:	:	:	:	:	:	:	:
Lobularia maritima	2008	93	C	5	E	1	507							0.232	0.018	0.08	0.09	9.08	:	:	:	:	:	:	:	:	:	:	:	:	:	:	:	:	:	:	:	:	:	:	:	:	:	:	:	:	:	:	:
Lobularia maritima	2008	93	C	5	E	2	508												:	:	:	:	:	:	:	:	:	:	:	:	:	:	:	:	:	:	:	:	:	:	:	:	:	:	:	:	:	:	:
Lobularia maritima	2008	93	B	7	A			35	35	35	35	35							:	:	:	:	:	:	:	:	:	:	:	:	:	:	:	:	:	:	:	:	:	:	:	:	:	:	:	:	:	:	:
Lobularia maritima	2008	93	B	8	B			15	15	15	15	15							:	:	:	:	:	:	:	:	:	:	:	:	:	:	:	:	:	:	:	:	:	:	:	:	:	:	:	:	:	:	:
Lobularia maritima	2008	93	B	9	C			2	2	2	2	2							:	:	:	:	:	:	:	:	:	:	:	:	:	:	:	:	:	:	:	:	:	:	:	:	:	:	:	:	:	:	:
Lobularia maritima	2008	93	B	10	D			22	22	21	20	21							:	:	:	:	:	:	:	:	:	:	:	:	:	:	:	:	:	:	:	:	:	:	:	:	:	:	:	:	:	:	:
Lobularia maritima	2008	93	B	11	E			16	16	16	16	16	17.8						:	:	:	:	:	:	:	:	:	:	:	:	:	:	:	:	:	:	:	:	:	:	:	:	:	:	:	:	:	:	:
Nasturtium officinale	2008	94	C	1	A	1	509												:	:	:	:	:	:	:	:	:	:	:	:	:	:	:	:	:	:	:	:	:	:	:	:	:	:	:	:	:	:	:
Nasturtium officinale	2008	94	C	1	A	2	510												:	:	:	:	:	:	:	:	:	:	:	:	:	:	:	:	:	:	:	:	:	:	:	:	:	:	:	:	:	:	:
Nasturtium officinale	2008	94	C	2	B	1	511							0.391	0.028	0.07			:	:	:	:	:	:	:	:	:	:	:	:	:	:	:	:	:	:	:	:	:	:	:	:	:	:	:	:	:	:	:
Nasturtium officinale	2008	94	C	2	B	2	512												:	:	:	:	:	:	:	:	:	:	:	:	:	:	:	:	:	:	:	:	:	:	:	:	:	:	:	:	:	:	:
Nasturtium officinale	2008	94	C	3	C	?	?							0.655	0.092	0.14
Nasturtium officinale	2008	94	C	4	D									0.293	0.047	0.16	0.12	12.42	:	:	:	:	:	:	:	:	:	:	:	:	:	:	:	:	:	:	:	:	:	:	:	:	:	:	:	:	:	:	:
Nasturtium officinale	2008	94	B	7	A			31	31	31	31	31							:	:	:	:	:	:	:	:	:	:	:	:	:	:	:	:	:	:	:	:	:	:	:	:	:	:	:	:	:	:	:
Nasturtium officinale	2008	94	B	8	B			20	20	17	19	18.66666667							:	:	:	:	:	:	:	:	:	:	:	:	:	:	:	:	:	:	:	:	:	:	:	:	:	:	:	:	:	:	:
Nasturtium officinale	2008	94	B	9	C				:	:	:	:							:	:	:	:	:	:	:	:	:	:	:	:	:	:	:	:	:	:	:	:	:	:	:	:	:	:	:	:	:	:	:
Nasturtium officinale	2008	94	B	10	D			8	8	9	10	9	19.55555556						:	:	:	:	:	:	:	:	:	:	:	:	:	:	:	:	:	:	:	:	:	:	:	:	:	:	:	:	:	:	:
Nasturtium officinale (2nd pop)	2008	95	C	2	B	1	513							0.641	0.046	0.07	0.07	7.18	:	:	:	:	:	:	:	:	:	:	:	:	:	:	:	:	:	:	:	:	:	:	:	:	:	:	:	:	:	:	:
Nasturtium officinale (2nd pop)	2008	95	C	2	B	2	514												:	:	:	:	:	:	:	:	:	:	:	:	:	:	:	:	:	:	:	:	:	:	:	:	:	:	:	:	:	:	:
Peltaria alliacea	2008	98	C	1	A	1	515							0.938	0.126	0.13			:	:	:	:	:	:	:	:	:	:	:	:	:	:	:	:	:	:	:	:	:	:	:	:	:	:	:	:	:	:	:
Peltaria alliacea	2008	98	C	1	A	2	516												:	:	:	:	:	:	:	:	:	:	:	:	:	:	:	:	:	:	:	:	:	:	:	:	:	:	:	:	:	:	:
Peltaria alliacea	2008	98	C	2	B	1	517							0.157	0.017	0.11			:	:	:	:	:	:	:	:	:	:	:	:	:	:	:	:	:	:	:	:	:	:	:	:	:	:	:	:	:	:	:
Peltaria alliacea	2008	98	C	2	B	2	518												:	:	:	:	:	:	:	:	:	:	:	:	:	:	:	:	:	:	:	:	:	:	:	:	:	:	:	:	:	:	:
Peltaria alliacea	2008	98	C	3	C	1	519							0.72	0.078	0.11			:	:	:	:	:	:	:	:	:	:	:	:	:	:	:	:	:	:	:	:	:	:	:	:	:	:	:	:	:	:	:
Peltaria alliacea	2008	98	C	3	C	2	520												:	:	:	:	:	:	:	:	:	:	:	:	:	:	:	:	:	:	:	:	:	:	:	:	:	:	:	:	:	:	:
Peltaria alliacea	2008	98	C	4	D	1	521							0.52	0.062	0.12			:	:	:	:	:	:	:	:	:	:	:	:	:	:	:	:	:	:	:	:	:	:	:	:	:	:	:	:	:	:	:
Peltaria alliacea	2008	98	C	4	D	2	522												:	:	:	:	:	:	:	:	:	:	:	:	:	:	:	:	:	:	:	:	:	:	:	:	:	:	:	:	:	:	:
Peltaria alliacea	2008	98	C	5	E	1	523							0.537	0.058	0.11	0.12	11.56	:	:	:	:	:	:	:	:	:	:	:	:	:	:	:	:	:	:	:	:	:	:	:	:	:	:	:	:	:	:	:
Peltaria alliacea	2008	98	C	5	E	2	524												:	:	:	:	:	:	:	:	:	:	:	:	:	:	:	:	:	:	:	:	:	:	:	:	:	:	:	:	:	:	:
Peltaria alliacea	2008	98	B	7	A			11	11	11	11	11							:	:	:	:	:	:	:	:	:	:	:	:	:	:	:	:	:	:	:	:	:	:	:	:	:	:	:	:	:	:	:
Peltaria alliacea	2008	98	B	8	B			15	15	15	15	15							:	:	:	:	:	:	:	:	:	:	:	:	:	:	:	:	:	:	:	:	:	:	:	:	:	:	:	:	:	:	:
Peltaria alliacea	2008	98	B	9	C			43	43	41	40	41.33333333							:	:	:	:	:	:	:	:	:	:	:	:	:	:	:	:	:	:	:	:	:	:	:	:	:	:	:	:	:	:	:
Peltaria alliacea	2008	98	B	10	D			5	5	5	5	5							:	:	:	:	:	:	:	:	:	:	:	:	:	:	:	:	:	:	:	:	:	:	:	:	:	:	:	:	:	:	:
Peltaria alliacea	2008	98	B	11	E			11	11	10	10	10.33333333	16.53333333						:	:	:	:	:	:	:	:	:	:	:	:	:	:	:	:	:	:	:	:	:	:	:	:	:	:	:	:	:	:	:
Raphanus sativus	2008	101	C	1	A	1	525							1.22	0.097	0.08			:	:	:	:	:	:	:	:	:	:	:	:	:	:	:	:	:	:	:	:	:	:	:	:	:	:	:	:	:	:	:
Raphanus sativus	2008	101	C	1	A	2	526												:	:	:	:	:	:	:	:	:	:	:	:	:	:	:	:	:	:	:	:	:	:	:	:	:	:	:	:	:	:	:
Raphanus sativus	2008	101	C	2	B	1	527							1.249	0.112	0.09			:	:	:	:	:	:	:	:	:	:	:	:	:	:	:	:	:	:	:	:	:	:	:	:	:	:	:	:	:	:	:
Raphanus sativus	2008	101	C	2	B	2	528												:	:	:	:	:	:	:	:	:	:	:	:	:	:	:	:	:	:	:	:	:	:	:	:	:	:	:	:	:	:	:
Raphanus sativus	2008	101	C	3	C	1	529							2.003	0.187	0.09			:	:	:	:	:	:	:	:	:	:	:	:	:	:	:	:	:	:	:	:	:	:	:	:	:	:	:	:	:	:	:
Raphanus sativus	2008	101	C	3	C	2	530												:	:	:	:	:	:	:	:	:	:	:	:	:	:	:	:	:	:	:	:	:	:	:	:	:	:	:	:	:	:	:
Raphanus sativus	2008	101	C	4	D	1	531							1.78	0.17	0.10			:	:	:	:	:	:	:	:	:	:	:	:	:	:	:	:	:	:	:	:	:	:	:	:	:	:	:	:	:	:	:
Raphanus sativus	2008	101	C	4	D	2	532												:	:	:	:	:	:	:	:	:	:	:	:	:	:	:	:	:	:	:	:	:	:	:	:	:	:	:	:	:	:	:
Raphanus sativus	2008	101	C	5	E	3	533							1.386	0.122	0.09	0.09	8.92	:	:	:	:	:	:	:	:	:	:	:	:	:	:	:	:	:	:	:	:	:	:	:	:	:	:	:	:	:	:	:
Raphanus sativus	2008	101	B	7	A			:	0	0	0	0							:	:	:	:	:	:	:	:	:	:	:	:	:	:	:	:	:	:	:	:	:	:	:	:	:	:	:	:	:	:	:
Raphanus sativus	2008	101	B	8	B			:	0	0	0	0							:	:	:	:	:	:	:	:	:	:	:	:	:	:	:	:	:	:	:	:	:	:	:	:	:	:	:	:	:	:	:
Raphanus sativus	2008	101	B	9	C			:	4	4	4	4							:	:	:	:	:	:	:	:	:	:	:	:	:	:	:	:	:	:	:	:	:	:	:	:	:	:	:	:	:	:	:
Raphanus sativus	2008	101	B	10	D			:											:	:	:	:	:	:	:	:	:	:	:	:	:	:	:	:	:	:	:	:	:	:	:	:	:	:	:	:	:	:	:
Raphanus sativus	2008	101	B	11	E			:	8	9	10	9	3.25						:	:	:	:	:	:	:	:	:	:	:	:	:	:	:	:	:	:	:	:	:	:	:	:	:	:	:	:	:	:	:
Rorippa sylvestris	2008	104	C	1	A	1	534							0.531	0.057	0.11			200	74.9	0.0	0.0	0.0	0.0	0.0	12.9	0.0	0.0	0.0	0.0	0.0	0.0	278.1	0.0	0.0	0.0	71.0	0.0	0.0	0.0	0.0	0.0	10.7	0.0	0.0	0.0	27568814.0	0.0	0.0
Rorippa sylvestris	2008	104	C	1	A	2	535												146	100	0.0	0.0	0.0	0.0	0.0	0.0	0.0	0.0	0.0	0.0	0.0	0.0	400.4	0.0	0.0	0.0	198.5	0.0	0.0	0.0	0.0	0.0	0.0	0.0	0.0	0.0	14630260.0	0.0	0.0
Rorippa sylvestris	2008	104	C	2	B	1	536							0.636	0.06	0.09			40	100.1	0.0	0.0	0.0	0.0	0.0	0.0	0.0	0.0	0.0	0.0	0.0	0.0	235.3	0.0	0.0	0.0	0.0	0.0	0.0	0.0	0.0	0.0	0.0	0.0	0.0	0.0	22688252.0	0.0	0.0
Rorippa sylvestris	2008	104	C	2	B	2	537												55	100.2	0.0	0.0	0.0	0.0	0.0	0.0	0.0	0.0	0.0	0.0	0.0	0.0	581952	0.0	0.0	0.0	111886	0.0	0.0	0.0	0.0	0.0	0.0	0.0	0.0	0.0	12874164	0.0	0.0
Rorippa sylvestris	2008	104	C	3	C	1	538							0.207	0.02	0.10	0.10	9.94	134	26.7	0.0	0.0	0.0	0.0	0.0	0.0	0.0	0.0	0.0	0.0	0.0	0.0	359.3	0.0	0.0	0.0	0.0	0.0	0.0	0.0	0.0	0.0	0.0	0.0	0.0	0.0	40026975.0	0.0	0.0
Rorippa sylvestris	2008	104	C	3	C	2	539												71	100.5	0.0	0.0	0.0	0.0	0.0	0.0	0.0	0.0	0.0	0.0	0.0	0.0	470353	0.0	0.0	0.0	1237383	0.0	0.0	0.0	0.0	0.0	0.0	0.0	0.0	0.0	15486716	0.0	0.0
Schoenocrambe linifolia	2008	105	C	1	A	1	540							0.446	0.054	0.12			:	:	:	:	:	:	:	:	:	:	:	:	:	:	:	:	:	:	:	:	:	:	:	:	:	:	:	:	:	:	:
Schoenocrambe linifolia	2008	105	C	1	A	2	541												:	:	:	:	:	:	:	:	:	:	:	:	:	:	:	:	:	:	:	:	:	:	:	:	:	:	:	:	:	:	:
Schoenocrambe linifolia	2008	105	C	2	B	1	542							0.311	0.045	0.14			:	:	:	:	:	:	:	:	:	:	:	:	:	:	:	:	:	:	:	:	:	:	:	:	:	:	:	:	:	:	:
Schoenocrambe linifolia	2008	105	C	2	B	2	543												:	:	:	:	:	:	:	:	:	:	:	:	:	:	:	:	:	:	:	:	:	:	:	:	:	:	:	:	:	:	:
Schoenocrambe linifolia	2008	105	C	3	C	1	544							0.211	0.03	0.14			:	:	:	:	:	:	:	:	:	:	:	:	:	:	:	:	:	:	:	:	:	:	:	:	:	:	:	:	:	:	:
Schoenocrambe linifolia	2008	105	C	3	C	2	545												:	:	:	:	:	:	:	:	:	:	:	:	:	:	:	:	:	:	:	:	:	:	:	:	:	:	:	:	:	:	:
Schoenocrambe linifolia	2008	105	C	4	D	1	546												:	:	:	:	:	:	:	:	:	:	:	:	:	:	:	:	:	:	:	:	:	:	:	:	:	:	:	:	:	:	:
Schoenocrambe linifolia	2008	105	C	4	D	2	547												:	:	:	:	:	:	:	:	:	:	:	:	:	:	:	:	:	:	:	:	:	:	:	:	:	:	:	:	:	:	:
Schoenocrambe linifolia	2008	105	C	6	F	1	548							0.041	0.006	0.15	0.14	13.86	:	:	:	:	:	:	:	:	:	:	:	:	:	:	:	:	:	:	:	:	:	:	:	:	:	:	:	:	:	:	:
Schoenocrambe linifolia	2008	105	C	6	F	2	549												:	:	:	:	:	:	:	:	:	:	:	:	:	:	:	:	:	:	:	:	:	:	:	:	:	:	:	:	:	:	:
Schoenocrambe linifolia	2008	105	B	7	A														:	:	:	:	:	:	:	:	:	:	:	:	:	:	:	:	:	:	:	:	:	:	:	:	:	:	:	:	:	:	:
Schoenocrambe linifolia	2008	105	B	8	B			4	4	4	4	4							:	:	:	:	:	:	:	:	:	:	:	:	:	:	:	:	:	:	:	:	:	:	:	:	:	:	:	:	:	:	:
Schoenocrambe linifolia	2008	105	B	9	C			8	8	8	8	8							:	:	:	:	:	:	:	:	:	:	:	:	:	:	:	:	:	:	:	:	:	:	:	:	:	:	:	:	:	:	:
Schoenocrambe linifolia	2008	105	B	10	D			13	13	14	13	13.33333333							:	:	:	:	:	:	:	:	:	:	:	:	:	:	:	:	:	:	:	:	:	:	:	:	:	:	:	:	:	:	:
Schoenocrambe linifolia	2008	105	B	12	F			8	8	7	8	7.666666667	8.25						:	:	:	:	:	:	:	:	:	:	:	:	:	:	:	:	:	:	:	:	:	:	:	:	:	:	:	:	:	:	:
Sinapis alba	2008	106	C	1	A	1	550							1.309	0.168	0.13			:	:	:	:	:	:	:	:	:	:	:	:	:	:	:	:	:	:	:	:	:	:	:	:	:	:	:	:	:	:	:
Sinapis alba	2008	106	C	1	A	2	551												:	:	:	:	:	:	:	:	:	:	:	:	:	:	:	:	:	:	:	:	:	:	:	:	:	:	:	:	:	:	:
Sinapis alba	2008	106	C	2	B	1	552							1.455	0.221	0.15			:	:	:	:	:	:	:	:	:	:	:	:	:	:	:	:	:	:	:	:	:	:	:	:	:	:	:	:	:	:	:
Sinapis alba	2008	106	C	2	B	2	553												:	:	:	:	:	:	:	:	:	:	:	:	:	:	:	:	:	:	:	:	:	:	:	:	:	:	:	:	:	:	:
Sinapis alba	2008	106	C	3	C	1	554							0.844	0.11	0.13			:	:	:	:	:	:	:	:	:	:	:	:	:	:	:	:	:	:	:	:	:	:	:	:	:	:	:	:	:	:	:
Sinapis alba	2008	106	C	3	C	2	555												:	:	:	:	:	:	:	:	:	:	:	:	:	:	:	:	:	:	:	:	:	:	:	:	:	:	:	:	:	:	:
Sinapis alba	2008	106	C	4	D	1	556							1.533	0.229	0.15			:	:	:	:	:	:	:	:	:	:	:	:	:	:	:	:	:	:	:	:	:	:	:	:	:	:	:	:	:	:	:
Sinapis alba	2008	106	C	4	D	2	557												:	:	:	:	:	:	:	:	:	:	:	:	:	:	:	:	:	:	:	:	:	:	:	:	:	:	:	:	:	:	:
Sinapis alba	2008	106	C	5	E	1	558							0.515	0.087	0.17	0.15	14.58	:	:	:	:	:	:	:	:	:	:	:	:	:	:	:	:	:	:	:	:	:	:	:	:	:	:	:	:	:	:	:
Sinapis alba	2008	106	C	5	E	2	559												:	:	:	:	:	:	:	:	:	:	:	:	:	:	:	:	:	:	:	:	:	:	:	:	:	:	:	:	:	:	:
Sinapis alba	2008	106	B	7	A			15	15	15	15	15							:	:	:	:	:	:	:	:	:	:	:	:	:	:	:	:	:	:	:	:	:	:	:	:	:	:	:	:	:	:	:
Sinapis alba	2008	106	B	8	B			47	47	45	49	47							:	:	:	:	:	:	:	:	:	:	:	:	:	:	:	:	:	:	:	:	:	:	:	:	:	:	:	:	:	:	:
Sinapis alba	2008	106	B	9	C			10	10	10	10	10							:	:	:	:	:	:	:	:	:	:	:	:	:	:	:	:	:	:	:	:	:	:	:	:	:	:	:	:	:	:	:
Sinapis alba	2008	106	B	10	D			23	23	23	23	23							:	:	:	:	:	:	:	:	:	:	:	:	:	:	:	:	:	:	:	:	:	:	:	:	:	:	:	:	:	:	:
Sinapis alba	2008	106	B	11	E			11	11	11	11	11	21.2						:	:	:	:	:	:	:	:	:	:	:	:	:	:	:	:	:	:	:	:	:	:	:	:	:	:	:	:	:	:	:
Stanleya pinnata	2008	114	C	1	A	1	560							1.302	0.129	0.10			185	100.4	0.0	0.0	2460.9	0.0	0.0	0.0	0.0	0.0	0.0	0.0	0.0	15452.1	0.0	0.0	0.0	0.0	318.7	0.0	0.0	1828.6	0.0	0.0	0.0	0.0	0.0	0.0	15459871.0	0.0	0.0
Stanleya pinnata	2008	114	C	1	A	2	561												43	100.5	0.0	0.0	429.6	0.0	0.0	0.0	0.0	0.0	0.0	0.0	0.0	4328.1	0.0	0.0	0.0	0.0	0.0	0.0	0.0	103.0	0.0	0.0	0.0	0.0	0.0	0.0	9788438.0	0.0	0.0
Stanleya pinnata	2008	114	C	2	B	1	562							1.013	0.098	0.10			203	99.7	0.0	9870424	0.0	0.0	0.0	0.0	0.0	0.0	0.0	0.0	0.0	20882008	0.0	0.0	0.0	0.0	1778613	76060	0.0	2261151	0.0	0.0	60666	0.0	0.0	250792	17801249	0.0	0.0
Stanleya pinnata	2008	114	C	2	B	2	563												139	100.5	0.0	2782139	0.0	0.0	0.0	0.0	0.0	0.0	0.0	0.0	0.0	4921673	563757	0.0	0.0	0.0	67681	0.0	0.0	168498	0.0	0.0	0.0	0.0	0.0	0.0	15182809	0.0	0.0
Stanleya pinnata	2008	114	C	3	C	3	565												122	31.3	0.0	0.0	4600.9	0.0	0.0	0.0	0.0	0.0	0.0	0.0	0.0	4196.0	308.7	0.0	0.0	0.0	0.0	0.0	0.0	296.6	0.0	0.0	0.0	0.0	0.0	0.0	32895472.0	0.0	0.0
Stanleya pinnata	2008	114	C	4	D	3	566							0.555	0.058	0.10			222	100.4	0.0	0.0	5210.0	0.0	0.0	0.0	0.0	121.3	0.0	0.0	0.0	8494.1	813.7	0.0	0.0	0.0	166.0	0.0	0.0	808.0	0.0	0.0	0.0	0.0	0.0	0.0	18908150.0	0.0	0.0
Stanleya pinnata	2008	114	C	6	F	2	568												229	100.2	0.0	0.0	723.1	0.0	0.0	0.0	0.0	0.0	0.0	0.0	0.0	905.6	295.5	0.0	0.0	0.0	45.7	0.0	0.0	0.0	0.0	0.0	0.0	0.0	0.0	0.0	15972830.0	0.0	0.0
Stanleya pinnata	2008	114	C	6	F	1	567							1.672	0.13	0.08	0.09	9.45	17	100.1	0.0	5277117	0.0	0.0	0.0	0.0	0.0	0.0	0.0	0.0	0.0	8525005	403549	0.0	0.0	0.0	621639	0.0	0.0	495162	0.0	0.0	0.0	0.0	0.0	0.0	12482617	0.0	0.0
Stanleya pinnata	2008	114	B	8	B			2	2	2	2	2							:	:	:	:	:	:	:	:	:	:	:	:	:	:	:	:	:	:	:	:	:	:	:	:	:	:	:	:	:	:	:
Stanleya pinnata	2008	114	B	10	D			2	2	2	2	2							:	:	:	:	:	:	:	:	:	:	:	:	:	:	:	:	:	:	:	:	:	:	:	:	:	:	:	:	:	:	:
Stanleya pinnata	2008	114	B	12	F			0	0	0	0	0							:	:	:	:	:	:	:	:	:	:	:	:	:	:	:	:	:	:	:	:	:	:	:	:	:	:	:	:	:	:	:
Stanleya pinnata	2008	114	B	13	F			1	1	1	1	1	1.25						:	:	:	:	:	:	:	:	:	:	:	:	:	:	:	:	:	:	:	:	:	:	:	:	:	:	:	:	:	:	:
Stanleya viridiflora	2008	116	C	1	A	1	569							0.194	0.025	0.13			116	65.5	0.0	0.0	0.0	0.0	0.0	0.0	0.0	0.0	0.0	0.0	0.0	1413.2	176.6	0.0	3226.6	0.0	0.0	0.0	0.0	1426.0	0.0	0.0	333.1	0.0	0.0	476.4	20444184.0	0.0	0.0
Stanleya viridiflora	2008	116	C	1	A	2	570												114	21.3	0.0	0.0	0.0	0.0	0.0	0.0	0.0	0.0	0.0	0.0	0.0	404.6	181.6	0.0	627.1	0.0	0.0	0.0	0.0	187.7	0.0	0.0	0.0	0.0	0.0	0.0	26579404.0	0.0	0.0
Stanleya viridiflora	2008	116	C	2	B	3	571							0.18	0.024	0.13			37	44.8	0.0	0.0	0.0	777.1	0.0	0.0	746.4	0.0	0.0	0.0	0.0	2224.0	0.0	0.0	3321.3	0.0	0.0	0.0	0.0	521.1	0.0	0.0	242.7	0.0	0.0	0.0	27383971.0	0.0	0.0
Stanleya viridiflora	2008	116	C	3	C	1	572							0.121	0.016	0.13			166	46.7	0.0	0.0	0.0	0.0	0.0	0.0	0.0	0.0	0.0	0.0	0.0	1584.8	149.5	0.0	3155.3	0.0	0.0	0.0	0.0	2167.0	0.0	0.0	314.6	0.0	0.0	331.3	31229036.0	0.0	0.0
Stanleya viridiflora	2008	116	C	3	C	2	573												169	36.8	0.0	0.0	0.0	0.0	0.0	0.0	886.3	0.0	130.8	0.0	0.0	0.0	483.4	0.0	334.3	0.0	0.0	0.0	0.0	167.9	0.0	0.0	0.0	0.0	0.0	0.0	22180694.0	0.0	0.0
Stanleya viridiflora	2008	116	C	4	D	3	574							0.182	0.022	0.12			198	99.9	0.0	0.0	0.0	0.0	0.0	0.0	0.0	0.0	0.0	0.0	0.0	1050.7	426.1	0.0	3389.1	0.0	0.0	0.0	0.0	1046.5	0.0	0.0	290.5	0.0	0.0	1101.4	18337807.0	0.0	0.0
Stanleya viridiflora	2008	116	C	6	F	2	578												214	79.5	0.0	0.0	0.0	0.0	0.0	18.0	0.0	0.0	0.0	0.0	0.0	0.0	353.0	0.0	81.5	0.0	0.0	0.0	0.0	17.3	0.0	0.0	35.1	0.0	0.0	72.3	28312642.0	0.0	0.0
Stanleya viridiflora	2008	116	C	6	F	2	576												15	95.6	0.0	0.0	0.0	0.0	0.0	0.0	0.0	0.0	0.0	0.0	0.0	298584	192901	0.0	629959	0.0	0.0	0.0	0.0	159729	0.0	0.0	0.0	0.0	0.0	68820	5337410	0.0	0.0
Stanleya viridiflora	2008	116	C	6	F	1	577							0.187	0.02	0.11			63	99.8	0.0	0.0	0.0	0.0	3277119	0.0	2190084	0.0	0.0	0.0	0.0	6823298	0.0	0.0	13325778	0.0	2200487	0.0	0.0	7689145	0.0	0.0	2478105	0.0	0.0	5596418	23314406	0.0	0.0
Stanleya viridiflora	2008	116	C	6	F	1	575							0.282	0.028	0.10	0.12	12.03	124	99.8	0.0	0.0	0.0	0.0	0.0	0.0	0.0	0.0	0.0	0.0	0.0	3114.1	422.2	0.0	6944.9	0.0	330.5	0.0	0.0	1997.0	0.0	0.0	690.6	0.0	0.0	720.2	11642875.0	0.0	0.0
Stanleya viridiflora	2008	116	B	7	A			0	0	0	0	0							:	:											:	:	:	:	:	:	:	:	:	:	:	:	:	:	:	:	:	:	:
Stanleya viridiflora	2008	116	B	8	B			0	0	0	0	0							:	:											:	:	:	:	:	:	:	:	:	:	:	:	:	:	:	:	:	:	:
Stanleya viridiflora	2008	116	B	10	D			0	0	0	0	0							:	:	:	:	:	:	:	:	:	:	:	:	:	:	:	:	:	:	:	:	:	:	:	:	:	:	:	:	:	:	:
Stanleya viridiflora	2008	116	B	12	F			0	0	0	0	0							:	:	:	:	:	:	:	:	:	:	:	:	:	:	:	:	:	:	:	:	:	:	:	:	:	:	:	:	:	:	:
Stanleya viridiflora	2008	116	B	13	F			0	0	0	0	0	0						:	:	:	:	:	:	:	:	:	:	:	:	:	:	:	:	:	:	:	:	:	:	:	:	:	:	:	:	:	:	:
Thelypodium laciniatum	2008	117	C	1	A	3	579							0.98	0.086	0.09			:	:	:	:	:	:	:	:	:	:	:	:	:	:	:	:	:	:	:	:	:	:	:	:	:	:	:	:	:	:	:
Thelypodium laciniatum	2008	117	C	2	B	3	580							0.393	0.04	0.10			:	:	:	:	:	:	:	:	:	:	:	:	:	:	:	:	:	:	:	:	:	:	:	:	:	:	:	:	:	:	:
Thelypodium laciniatum	2008	117	C	3	C	3	581							1.435	0.143	0.10			:	:	:	:	:	:	:	:	:	:	:	:	:	:	:	:	:	:	:	:	:	:	:	:	:	:	:	:	:	:	:
Thelypodium laciniatum	2008	117	C	4	D	3	582							1.806	0.153	0.08			:	:	:	:	:	:	:	:	:	:	:	:	:	:	:	:	:	:	:	:	:	:	:	:	:	:	:	:	:	:	:
Thelypodium laciniatum	2008	117	C	6	F	1	583							2.283	0.246	0.11	0.10	9.63	:	:	:	:	:	:	:	:	:	:	:	:	:	:	:	:	:	:	:	:	:	:	:	:	:	:	:	:	:	:	:
Thelypodium laciniatum	2008	117	C	6	F	2	584												:	:	:	:	:	:	:	:	:	:	:	:	:	:	:	:	:	:	:	:	:	:	:	:	:	:	:	:	:	:	:
Thelypodium laciniatum	2008	117	B	7	A			11	11	11	11	11							:	:	:	:	:	:	:	:	:	:	:	:	:	:	:	:	:	:	:	:	:	:	:	:	:	:	:	:	:	:	:
Thelypodium laciniatum	2008	117	B	8	B			38	38	32	37	35.66666667							:	:	:	:	:	:	:	:	:	:	:	:	:	:	:	:	:	:	:	:	:	:	:	:	:	:	:	:	:	:	:
Thelypodium laciniatum	2008	117	B	9	C			:	16	16	16	16							:	:	:	:	:	:	:	:	:	:	:	:	:	:	:	:	:	:	:	:	:	:	:	:	:	:	:	:	:	:	:
Thelypodium laciniatum	2008	117	B	10	D			:	10	10	10	10							:	:	:	:	:	:	:	:	:	:	:	:	:	:	:	:	:	:	:	:	:	:	:	:	:	:	:	:	:	:	:
Thelypodium laciniatum	2008	117	B	12	F			13	13	13	13	13	17.13333333						:	:	:	:	:	:	:	:	:	:	:	:	:	:	:	:	:	:	:	:	:	:	:	:	:	:	:	:	:	:	:
Barbarea orthoceras	2009	11	C	1	A	1	586							0.846	0.107	0.13
Barbarea orthoceras	2009	11	C	1	A	2	587
Barbarea orthoceras	2009	11	C	2	B	1	588							0.599	0.083	0.14
Barbarea orthoceras	2009	11	C	2	B	2	589
Barbarea orthoceras	2009	11	C	3	C	1	590							1.263	0.155	0.12
Barbarea orthoceras	2009	11	C	3	C	2	591
Barbarea orthoceras	2009	11	C	4	D	1	592							1.266	0.166	0.13
Barbarea orthoceras	2009	11	C	4	D	2	593
Barbarea orthoceras	2009	11	C	5	E	1	594							1.275	0.194	0.15	0.13	13.42
Barbarea orthoceras	2009	11	C	5	E	2	595
Barbarea orthoceras	2009	11	B	7	A				17	11		14
Barbarea orthoceras	2009	11	B	8	B				0			0
Barbarea orthoceras	2009	11	B	9	C				4			4
Barbarea orthoceras	2009	11	B	10	D				0			0
Barbarea orthoceras	2009	11	B	11	E				3			3	4.2
Brassica nigra	2009	16	C	1	A	1	596							0.352	0.05	0.14
Brassica nigra	2009	16	C	1	A	2	597
Brassica nigra	2009	16	C	2	B	1	598							0.39	0.037	0.09
Brassica nigra	2009	16	C	2	B	2	599
Brassica nigra	2009	16	C	3	C	1	600							0.56	0.077	0.14
Brassica nigra	2009	16	C	3	C	2	601
Brassica nigra	2009	16	C	4	D	1	602							0.606	0.07	0.12
Brassica nigra	2009	16	C	4	D	2	603
Brassica nigra	2009	16	C	5	E	1	604							0.606	0.077	0.13	0.12	12.34
Brassica nigra	2009	16	C	5	E	2	605
Brassica nigra	2009	16	B	7	A				7			7
Brassica nigra	2009	16	B	8	B				6			6
Brassica nigra	2009	16	B	9	C				34	33	33	33.33333333
Brassica nigra	2009	16	B	10	D				18	20	19	19
Brassica nigra	2009	16	B	12	F				11			11	15.26666667
Brassica nigra (2nd pop)	2009	17	C	1	A	1	606							1.326	0.117	0.09
Brassica nigra (2nd pop)	2009	17	C	1	A	2	607
Brassica nigra (2nd pop)	2009	17	C	2	B	1	608							1.498	0.18	0.12
Brassica nigra (2nd pop)	2009	17	C	2	B	2	609
Brassica nigra (2nd pop)	2009	17	C	3	C	1	610							1.05	0.115	0.11
Brassica nigra (2nd pop)	2009	17	C	3	C	2	611
Brassica nigra (2nd pop)	2009	17	C	4	D	1	612							2.038	0.394	0.19
Brassica nigra (2nd pop)	2009	17	C	4	D	2	613
Brassica nigra (2nd pop)	2009	17	C	5	E	1	614							1.582	0.334	0.21	0.14	14.45
Brassica nigra (2nd pop)	2009	17	C	5	E	2	615
Camelina microcarpa	2009	24	C	1	A	1	616							0.335	0.05	0.15
Camelina microcarpa	2009	24	C	1	A	2	617
Camelina microcarpa	2009	24	C	2	B	1	618							0.436	0.081	0.19
Camelina microcarpa	2009	24	C	2	B	2	619
Camelina microcarpa	2009	24	C	3	C	1	620							0.544	0.078	0.14
Camelina microcarpa	2009	24	C	3	C	2	621
Camelina microcarpa	2009	24	C	4	D	1	622							0.263	0.071	0.27
Camelina microcarpa	2009	24	C	4	D	2	623
Camelina microcarpa	2009	24	C	5	E	1	624							0.09	0.02	0.22	0.19	19.41
Camelina microcarpa	2009	24	C	5	E	2	625
Camelina microcarpa	2009	24	B	7	A				0			0
Camelina microcarpa	2009	24	B	8	B				0			0
Camelina microcarpa	2009	24	B	9	C				0			0
Camelina microcarpa	2009	24	B	12	F				0			0
Camelina microcarpa	2009	24	B	12	F				0			0	0
Camelina microcarpa (2nd pop)	2009	25	C	1	A	1	626							0.326	0.038	0.12
Camelina microcarpa (2nd pop)	2009	25	C	1	A	2	627
Camelina microcarpa (2nd pop)	2009	25	C	2	B	1	628							0.386	0.047	0.12
Camelina microcarpa (2nd pop)	2009	25	C	2	B	2	629
Camelina microcarpa (2nd pop)	2009	25	C	3	C	1	630							0.513	0.061	0.12
Camelina microcarpa (2nd pop)	2009	25	C	3	C	2	631
Camelina microcarpa (2nd pop)	2009	25	C	4	D	1	632							0.193	0.04	0.21
Camelina microcarpa (2nd pop)	2009	25	C	4	D	2	633
Camelina microcarpa (2nd pop)	2009	25	C	5	E	1	634							0.091	0.016	0.18	0.15	14.81
Camelina microcarpa (2nd pop)	2009	25	C	5	E	2	635
Caulanthus crassicaulis	2009	30	C	2	B	1	636							0.136	0.02	0.15
Caulanthus crassicaulis	2009	30	C	2	B	2	637
Caulanthus crassicaulis	2009	30	C	3	C	1	638							0.164	0.027	0.16
Caulanthus crassicaulis	2009	30	C	3	C	2	639
Caulanthus crassicaulis	2009	30	C	4	D	1	640							0.093	0.016	0.17
Caulanthus crassicaulis	2009	30	C	4	D	2	641
Caulanthus crassicaulis	2009	30	C	5	E	1	651							0.139	0.024	0.17	0.33	32.82
Caulanthus crassicaulis	2009	30	C	5	E	2	642
Caulanthus crassicaulis (2nd pop)	2009	120	C	6	F	1	643							0.056	0.008	0.14	0.14	14.29
Caulanthus crassicaulis (2nd pop)	2009	120	C	6	F	2	653
Caulanthus inflatus	2009	31	C	3	C	1	644							0.804	0.081	0.10	0.10	10.07
Caulanthus inflatus	2009	31	C	3	C	2	645
Caulanthus inflatus (2nd pop)	2009	121	C	2	B	1	652							0.675	0.049	0.07
Caulanthus inflatus (2nd pop)	2009	121	C	2	B	2	646
Caulanthus inflatus (2nd pop)	2009	121	C	3	C	1	647							0.504	0.039	0.08	0.07	7.50
Caulanthus inflatus (2nd pop)	2009	121	C	3	C	2	648
Caulanthus inflatus (2nd pop)	2009	121	B	9	C				100	104	106	103.3333333
Caulanthus inflatus (2nd pop)	2009	121	B	10	D				11	11		11
Caulanthus inflatus (3rd pop)	2009	122	C	2	B	1	649							0.608	0.049	0.08	0.09	9.48
Caulanthus inflatus (3rd pop)	2009	122	C	2	B	2	650
Caulanthus inflatus (3rd pop)	2009	122	B	9	C				30	28	29	29
Caulanthus inflatus (3rd pop)	2009	122	B	10	D				78	77		77.5
Caulanthus inflatus (3rd pop)	2009	122	B	11	E				4			4
Caulanthus inflatus (3rd pop)	2009	122	B	13	G				8			8	38.80555556
Erysimum asperum	2009	45	C	1	A	1	654							0.088	0.015	0.17
Erysimum asperum	2009	45	C	1	A	2	655
Erysimum asperum	2009	45	C	2	B	1	656							0.069	0.014	0.20
Erysimum asperum	2009	45	C	2	B	2	657
Erysimum asperum	2009	45	C	3	C	1	658							0.082	0.017	0.21
Erysimum asperum	2009	45	C	3	C	2	659
Erysimum asperum	2009	45	C	4	D	1	660							0.093	0.015	0.16
Erysimum asperum	2009	45	C	4	D	2	661
Erysimum asperum	2009	45	C	5	E	1	662							0.046	0.007	0.15	0.18	17.88
Erysimum asperum	2009	45	C	5	E	2	663
Erysimum asperum	2009	45	B	7	A				2			2
Erysimum asperum	2009	45	B	8	B				6			6
Erysimum asperum	2009	45	B	9	C				15	14	13	14
Erysimum asperum	2009	45	B	10	D				6			6
Erysimum asperum	2009	45	B	12	F				11			11	7.8
Erysimum asperum (2nd pop)	2009	46	C	1	A	3	664							0.031	0.006	0.19
Erysimum asperum (2nd pop)	2009	46	C	2	B	1	665							0.093	0.012	0.13
Erysimum asperum (2nd pop)	2009	46	C	2	B	2	666
Erysimum asperum (2nd pop)	2009	46	C	3	C	1	667							0.062	0.008	0.13
Erysimum asperum (2nd pop)	2009	46	C	3	C	2	668
Erysimum asperum (2nd pop)	2009	46	C	4	D	1	669							0.059	0.011	0.19
Erysimum asperum (2nd pop)	2009	46	C	4	D	2	670
Erysimum asperum (2nd pop)	2009	46	C	5	E	1	671							0.089	0.013	0.15	0.16	15.68
Erysimum asperum (2nd pop)	2009	46	C	5	E	2	672
Hesperis matronalis	2009	52	C	1	A	1	673							0.842	0.166	0.20
Hesperis matronalis	2009	52	C	1	A	2	674
Hesperis matronalis	2009	52	C	2	B	1	675							0.962	0.212	0.22	0.21	20.88
Hesperis matronalis	2009	52	C	2	B	2	676
Hesperis matronalis	2009	52	B	7	A				1			1
Hesperis matronalis	2009	52	B	8	B				0			0
Hesperis matronalis	2009	52	B	9	C				0			0
Hesperis matronalis	2009	52	B	10	D				2			2
Hesperis matronalis	2009	52	B	12	F				14			14	3.4
Lepidium campestre (2nd pop)	2009	58	C	1	A	1	677							0.149	0.02	0.13
Lepidium campestre (2nd pop)	2009	58	C	1	A	2	678
Lepidium campestre (2nd pop)	2009	58	C	2	B	1	679							0.26	0.034	0.13
Lepidium campestre (2nd pop)	2009	58	C	2	B	2	680
Lepidium campestre (2nd pop)	2009	58	C	3	C	1	681							0.178	0.036	0.20
Lepidium campestre (2nd pop)	2009	58	C	3	C	2	682
Lepidium campestre (2nd pop)	2009	58	C	4	D	1	683							0.191	0.047	0.25
Lepidium campestre (2nd pop)	2009	58	C	4	D	2	684
Lepidium campestre (2nd pop)	2009	58	C	5	E	1	705							0.255	0.064	0.25	0.19	19.29
Lepidium campestre (2nd pop)	2009	58	C	5	E	2	685
Lepidium campestre (2nd pop)	2009	58	B	7	A				43	38	46	42.33333333
Lepidium campestre (2nd pop)	2009	58	B	8	B				0			0
Lepidium campestre (2nd pop)	2009	58	B	9	C				79	79		79
Lepidium campestre (2nd pop)	2009	58	B	10	D				19	16	16	17
Lepidium campestre (2nd pop)	2009	58	B	12	F				72	73		72.5	42.16666667
Lepidium campestre (3rd pop)	2009	127	C	1	A	1	686							0.115	0.016	0.14
Lepidium campestre (3rd pop)	2009	127	C	1	A	2	687
Lepidium campestre (3rd pop)	2009	127	C	2	B	1	688							0.201	0.023	0.11
Lepidium campestre (3rd pop)	2009	127	C	2	B	2	689
Lepidium campestre (3rd pop)	2009	127	C	3	C	1	690							0.186	0.028	0.15
Lepidium campestre (3rd pop)	2009	127	C	3	C	2	691
Lepidium campestre (3rd pop)	2009	127	C	4	D	1	692							0.307	0.049	0.16
Lepidium campestre (3rd pop)	2009	127	C	4	D	2	693
Lepidium campestre (3rd pop)	2009	127	C	5	E	1	694							0.139	0.023	0.17	0.15	14.58
Lepidium campestre (3rd pop)	2009	127	C	5	E	2	695
Lepidium crenatum	2009	201	C	1	A	3	696							0.16	0.022	0.14
Lepidium crenatum	2009	201	C	2	B	1	697
Lepidium crenatum	2009	201	C	2	B	2	698
Lepidium crenatum	2009	201	C	3	C	1	699							0.3	0.041	0.14
Lepidium crenatum	2009	201	C	3	C	2	700
Lepidium crenatum	2009	201	C	4	D	1	701							0.493	0.072	0.15
Lepidium crenatum	2009	201	C	4	D	2	702
Lepidium crenatum	2009	201	C	5	E	1	703							0.552	0.067	0.12	0.14	13.54
Lepidium crenatum	2009	201	C	5	E	2	704
Lepidium crenatum	2009	201	B	7	A				5			5
Lepidium crenatum	2009	201	B	8	B				0			0
Lepidium crenatum	2009	201	B	9	C				0			0
Lepidium crenatum	2009	201	B	10	D				0			0
Lepidium crenatum	2009	201	B	12	F				0			0	1
Lepidium draba	2009	63	C	1	A	1	706							0.211	0.038	0.18
Lepidium draba	2009	63	C	1	A	2	707
Lepidium draba	2009	63	C	2	B	1	708							0.309	0.047	0.15
Lepidium draba	2009	63	C	2	B	2	709
Lepidium draba	2009	63	C	3	C	1	710							0.17	0.031	0.18
Lepidium draba	2009	63	C	3	C	2	711
Lepidium draba	2009	63	C	4	D	1	712							0.316	0.035	0.11
Lepidium draba	2009	63	C	4	D	2	713
Lepidium draba	2009	63	C	5	E	1	714							0.526	0.059	0.11
Lepidium draba	2009	63	C	5	E	2	715
Lepidium draba	2009	63	C	6	F	1	716							1.173	0.113	0.10	0.14	13.90
Lepidium draba	2009	63	C	6	F	2	717
Lepidium draba	2009	63	B	7	A				304	311		307.5
Lepidium draba	2009	63	B	8	B				58	54	56	56
Lepidium draba	2009	63	B	9	C				57	55	54	55.33333333
Lepidium draba	2009	63	B	11	E				122	116	119	119
Lepidium draba	2009	63	B	13	G				33	37	36	35.33333333	114.6333333
Lepidium draba (2nd pop)	2009	64	C	1	A	1	718							0.17	0.023	0.14
Lepidium draba (2nd pop)	2009	64	C	1	A	2	719
Lepidium draba (2nd pop)	2009	64	C	2	B	1	720							0.228	0.028	0.12
Lepidium draba (2nd pop)	2009	64	C	2	B	2	721
Lepidium draba (2nd pop)	2009	64	C	3	C	1	722							0.224	0.026	0.12
Lepidium draba (2nd pop)	2009	64	C	3	C	2	723
Lepidium draba (2nd pop)	2009	64	C	4	D	1	724							0.421	0.057	0.14
Lepidium draba (2nd pop)	2009	64	C	4	D	2	725
Lepidium draba (2nd pop)	2009	64	C	5	E	1	726							0.563	0.072	0.13
Lepidium draba (2nd pop)	2009	64	C	5	E	2	727
Lepidium draba (2nd pop)	2009	64	C	6	F	1	728							0.425	0.044	0.10	0.12	12.11
Lepidium draba (2nd pop)	2009	64	C	6	F	2	729
Lepidium draba (2nd pop)	2009	64	B	7	A				162	159		160.5
Lepidium draba (2nd pop)	2009	64	B	8	B				99	101	101	100.3333333
Lepidium draba (2nd pop)	2009	64	B	9	C				151	154	156	153.6666667
Lepidium draba (2nd pop)	2009	64	B	10	D				121	121		121
Lepidium draba (2nd pop)	2009	64	B	12	F				12			12
Lepidium draba USA (Idaho)	2009	64	B	13	G				33	38	35	53	100.0833333
Lepidium draba (3rd pop)	2009	65	C	1	A	1	730							0.25	0.043	0.17
Lepidium draba (3rd pop)	2009	65	C	1	A	2	731
Lepidium draba (3rd pop)	2009	65	C	2	B	1	732							0.368	0.049	0.13
Lepidium draba (3rd pop)	2009	65	C	2	B	2	733							0.278	0.053	0.19
Lepidium draba (3rd pop)	2009	65	C	3	C	1	734							0.261	0.033	0.13
Lepidium draba (3rd pop)	2009	65	C	3	C	2	735
Lepidium draba (3rd pop)	2009	65	C	4	D	1	736							0.501	0.082	0.16
Lepidium draba (3rd pop)	2009	65	C	4	D	2	737
Lepidium draba (3rd pop)	2009	65	C	5	E	1	738							0.255	0.035	0.14	0.15	15.39
Lepidium draba (3rd pop)	2009	65	C	5	E	2	739
Lepidium draba (3rd pop)	2009	65	B	7	A				110	96	93	99.66666667
Lepidium draba (3rd pop)	2009	65	B	8	B				41	42	44	42.33333333
Lepidium draba (3rd pop)	2009	65	B	9	C				6			6
Lepidium draba (3rd pop)	2009	65	B	11	E				7			7
Lepidium draba (3rd pop)	2009	65	B	12	F				47	47		47	40.4
Lepidium latifolium	2009	72	C	2	B	1	740							0.731	0.105	0.14
Lepidium latifolium	2009	72	C	2	B	2	741
Lepidium latifolium	2009	72	C	3	C	1	742							0.171	0.022	0.13
Lepidium latifolium	2009	72	C	3	C	2	743
Lepidium latifolium	2009	72	C	4	D	1	744							0.493	0.073	0.15
Lepidium latifolium	2009	72	C	4	D	2	745
Lepidium latifolium	2009	72	C	5	E	1	746							0.671	0.07	0.10
Lepidium latifolium	2009	72	C	5	E	2	747
Lepidium latifolium	2009	72	C	6	F	1	748							0.388	0.04	0.10	0.13	12.56
Lepidium latifolium	2009	72	C	6	F	2	749
Lepidium latifolium	2009	72	B	9	C				59	60		59.5
Lepidium latifolium	2009	72	B	10	D				49	52	51	76
Lepidium latifolium	2009	72	B	11	E				28	30	29	43.5
Lepidium latifolium	2009	72	B	11	E				24			24	40.6
Lepidium latifolium (2nd pop)	2009	73	C	1	A	1	772							0.107	0.014	0.13
Lepidium latifolium (2nd pop)	2009	73	C	1	A	2	773
Lepidium latifolium (2nd pop)	2009	73	C	2	B	1	774							0.121	0.013	0.11
Lepidium latifolium (2nd pop)	2009	73	C	2	B	2	775
Lepidium latifolium (2nd pop)	2009	73	C	3	C	1	776							0.111	0.014	0.13
Lepidium latifolium (2nd pop)	2009	73	C	3	C	2	777
Lepidium latifolium (2nd pop)	2009	73	C	4	D	1	778							0.405	0.045	0.11
Lepidium latifolium (2nd pop)	2009	73	C	4	D	2	779
Lepidium latifolium (2nd pop)	2009	73	C	5	E	1	780							1.951	0.191	0.10
Lepidium latifolium (2nd pop)	2009	73	C	5	E	2	781
Lepidium latifolium (2nd pop)	2009	73	C	6	F	1	782							0.609	0.063	0.10	0.11	11.28
Lepidium latifolium (2nd pop)	2009	73	C	6	F	2	783
Lepidium latifolium (2nd pop)	2009	73	B	7	A				58	54		56
Lepidium latifolium (2nd pop)	2009	73	B	8	B				13	15	14	14
Lepidium latifolium (2nd pop)	2009	73	B	9	C				7			7
Lepidium latifolium (2nd pop)	2009	73	B	10	D				24	24		24
Lepidium latifolium (2nd pop)	2009	73	B	12	F				32	33		32.5
Lepidium latifolium (2nd pop)	2009	73	B	13	G				12			6	23.25
Lepidium latifolium (4th pop)	2009	128	C	1	A	1	750							0.339	0.054	0.16
Lepidium latifolium (4th pop)	2009	128	C	1	A	2	751
Lepidium latifolium (4th pop)	2009	128	C	2	B	1	752							0.388	0.058	0.15
Lepidium latifolium (4th pop)	2009	128	C	2	B	2	753
Lepidium latifolium (4th pop)	2009	128	C	3	C	1	754							0.337	0.042	0.12
Lepidium latifolium (4th pop)	2009	128	C	3	C	2	755
Lepidium latifolium (4th pop)	2009	128	C	4	D	1	756							0.418	0.052	0.12
Lepidium latifolium (4th pop)	2009	128	C	4	D	2	757
Lepidium latifolium (4th pop)	2009	128	C	5	E	1	758							1.635	0.186	0.11
Lepidium latifolium (4th pop)	2009	128	C	5	E	2	759
Lepidium latifolium (4th pop)	2009	128	C	6	F	1	760							0.91	0.114	0.13	0.13	13.28
Lepidium latifolium (4th pop)	2009	128	C	6	F	2	761
Lepidium latifolium (4th pop)	2009	128	B	7	A				17			17
Lepidium latifolium (4th pop)	2009	128	B	8	B				61	65	62	62.66666667
Lepidium latifolium (4th pop)	2009	128	B	9	C				20			20
Lepidium latifolium (4th pop)	2009	128	B	11	E				14			14
Lepidium latifolium (4th pop)	2009	128	B	13	G				13			13	25.33333333
Lepidium latifolium (5th pop)	2009	202	C	1	A	1	762							0.227	0.03	0.13
Lepidium latifolium (5th pop)	2009	202	C	1	A	2	763
Lepidium latifolium (5th pop)	2009	202	C	2	B	1	764							0.312	0.037	0.12
Lepidium latifolium (5th pop)	2009	202	C	2	B	2	765
Lepidium latifolium (5th pop)	2009	202	C	3	C	1	766							0.377	0.044	0.12
Lepidium latifolium (5th pop)	2009	202	C	3	C	2	767
Lepidium latifolium (5th pop)	2009	202	C	4	D	1	768							0.509	0.066	0.13
Lepidium latifolium (5th pop)	2009	202	C	4	D	2	769
Lepidium latifolium (5th pop)	2009	202	C	5	E	1	770							1.307	0.163	0.12	0.12	12.44
Lepidium latifolium (5th pop)	2009	202	C	5	E	2	771
Lepidium latipes	2009	75	C	2	B	1	784							0.115	0.012	0.10
Lepidium latipes	2009	75	C	2	B	2	785
Lepidium latipes	2009	75	C	3	C	1	786							0.1	0.011	0.11
Lepidium latipes	2009	75	C	3	C	2	787
Lepidium latipes	2009	75	C	4	D	1	788							0.107	0.011	0.10
Lepidium latipes	2009	75	C	4	D	2	789
Lepidium latipes	2009	75	C	5	E	1	790							0.122	0.015	0.12
Lepidium latipes	2009	75	C	5	E	2	791
Lepidium latipes	2009	75	C	6	F	1	792							0.135	0.013	0.10	0.11	10.73
Lepidium latipes	2009	75	C	6	F	2	793
Lepidium latipes	2009	75	B	8	B				49	48	45	47.33333333
Lepidium latipes	2009	75	B	9	C				41	45	45	43.66666667
Lepidium latipes	2009	75	B	11	E				23	26	23	24
Lepidium latipes	2009	75	B	11	E				10	13	11	11.33333333
Lepidium latipes	2009	75	B	13	G				5			1.666666667	25.6
Lepidium papilliferum	2009	79	C	6	F	1	923							0.066	0.011	0.17
Lepidium papilliferum	2009	79	C	6	F	2	924
Lepidium papilliferum	2009	79	C	6	F	1	925							0.065	0.011	0.17
Lepidium papilliferum	2009	79	C	6	F	2	926
Lepidium papilliferum	2009	79	C	6	F	1	927							0.046	0.009	0.20
Lepidium papilliferum	2009	79	C	6	F	2	928
Lepidium papilliferum	2009	79	C	6	F	1	929							0.068	0.015	0.22
Lepidium papilliferum	2009	79	C	6	F	2	930
Lepidium papilliferum	2009	79	C	6	F	1	931							0.052	0.01	0.19	0.19	18.89
Lepidium papilliferum	2009	79	C	6	F	2	932
Lepidium papilliferum	2009	79	B	13	G				7			7
Lepidium papilliferum	2009	79	B	13	G				11			11
Lepidium papilliferum	2009	79	B	13	G				2			2
Lepidium papilliferum	2009	79	B	13	G				4			4
Lepidium papilliferum	2009	79	B	13	G				0			0	4.8
Lepidium squamatum	2009	84	C	1	A	1	794							0.348	0.035	0.10
Lepidium squamatum	2009	84	C	1	A	2	795
Lepidium squamatum	2009	84	C	2	B	1	796							0.684	0.053	0.08
Lepidium squamatum	2009	84	C	2	B	2	797
Lepidium squamatum	2009	84	C	3	C	1	798							0.468	0.049	0.10
Lepidium squamatum	2009	84	C	3	C	2	799
Lepidium squamatum	2009	84	C	4	D	1	800							0.709	0.057	0.08
Lepidium squamatum	2009	84	C	4	D	2	801
Lepidium squamatum	2009	84	C	5	E	1	802							0.103	0.009	0.09	0.09	9.01
Lepidium squamatum	2009	84	C	5	E	2	803
Lepidium squamatum	2009	84	B	7	A				0			0
Lepidium squamatum	2009	84	B	8	B				0			0
Lepidium squamatum	2009	84	B	9	C				0			0
Lepidium squamatum	2009	84	B	11	E				0			0
Lepidium squamatum	2009	84	B	12	F				0			0	0
Lepidium squamatum (2nd pop)	2009	85	C	1	A	1	804							0.501	0.042	0.08
Lepidium squamatum (2nd pop)	2009	85	C	1	A	2	805
Lepidium squamatum (2nd pop)	2009	85	C	2	B	1	806							0.412	0.032	0.08
Lepidium squamatum (2nd pop)	2009	85	C	2	B	2	807
Lepidium squamatum (2nd pop)	2009	85	C	3	C	1	808							0.574	0.058	0.10
Lepidium squamatum (2nd pop)	2009	85	C	3	C	2	809
Lepidium squamatum (2nd pop)	2009	85	C	4	D	1	810							0.322	0.049	0.15
Lepidium squamatum (2nd pop)	2009	85	C	4	D	2	811
Lepidium squamatum (2nd pop)	2009	85	C	5	E	1	812							0.527	0.071	0.13	0.11	10.99
Lepidium squamatum (2nd pop)	2009	85	C	5	E	2	813
Nasturtium officinale	2009	94	C	1	A	1	814							0.303	0.022	0.07
Nasturtium officinale	2009	94	C	1	A	2	815
Nasturtium officinale	2009	94	C	2	B	1	816							0.126	0.013	0.10
Nasturtium officinale	2009	94	C	2	B	2	817
Nasturtium officinale	2009	94	C	3	C	1	818							0.211	0.019	0.09
Nasturtium officinale	2009	94	C	3	C	2	819
Nasturtium officinale	2009	94	C	4	D	1	820							0.16	0.018	0.11
Nasturtium officinale	2009	94	C	4	D	2	821
Nasturtium officinale	2009	94	C	5	E	1	822							0.201	0.014	0.07	0.09	8.96
Nasturtium officinale	2009	94	C	5	E	2	823
Nasturtium officinale	2009	94	B	7	A				38	34		36
Nasturtium officinale	2009	94	B	8	B				18	18		18
Nasturtium officinale	2009	94	B	9	C				69	70		69.5
Nasturtium officinale	2009	94	B	11	E				20	19	19	19.33333333
Nasturtium officinale	2009	94	B	13	G				11			11	30.76666667
Nasturtium officinale (2nd pop)	2009	95	C	1	A	1	824							0.183	0.022	0.12
Nasturtium officinale (2nd pop)	2009	95	C	1	A	2	833
Nasturtium officinale (2nd pop)	2009	95	C	2	B	1	825							0.042	0.005	0.12
Nasturtium officinale (2nd pop)	2009	95	C	2	B	2	826
Nasturtium officinale (2nd pop)	2009	95	C	3	C	1	827							0.107	0.011	0.10
Nasturtium officinale (2nd pop)	2009	95	C	3	C	2	828
Nasturtium officinale (2nd pop)	2009	95	C	4	D	1	829							0.091	0.012	0.13
Nasturtium officinale (2nd pop)	2009	95	C	4	D	2	830
Nasturtium officinale (2nd pop)	2009	95	C	5	E	1	831							0.074	0.008	0.11	0.12	11.64
Nasturtium officinale (2nd pop)	2009	95	C	5	E	2	832
Physaria saximontana	2009	130	C	2	B	1	834							0.217	0.023	0.11
Physaria saximontana	2009	130	C	2	B	2	835
Physaria saximontana	2009	130	C	3	C	1	836							0.165	0.017	0.10
Physaria saximontana	2009	130	C	3	C	2	837
Physaria saximontana	2009	130	C	4	D	1	838							0.141	0.018	0.13
Physaria saximontana	2009	130	C	4	D	2	839
Physaria saximontana	2009	130	C	5	E	1	840							0.187	0.022	0.12
Physaria saximontana	2009	130	C	5	E	2	841
Physaria saximontana	2009	130	C	6	F	1	936							0.071	0.008	0.11	0.11	11.34
Physaria saximontana	2009	130	C	6	F	2	937
Physaria saximontana	2009	130	B	8	B				49	46	50	48.33333333
Physaria saximontana	2009	130	B	9	C				12	12		12
Physaria saximontana	2009	130	B	10	D				0			0
Physaria saximontana	2009	130	B	10	D				5			5
Physaria saximontana	2009	130	B	13	G				6			6	14.26666667
Rorippa sinuata	2009	131	C	1	A	1	842							0.166	0.023	0.14
Rorippa sinuata	2009	131	C	1	A	2	843
Rorippa sinuata	2009	131	C	2	B	1	844							0.171	0.017	0.10
Rorippa sinuata	2009	131	C	2	B	2	845
Rorippa sinuata	2009	131	C	3	C	1	846							0.227	0.022	0.10
Rorippa sinuata	2009	131	C	3	C	2	847
Rorippa sinuata	2009	131	C	4	D	1	848							0.21	0.026	0.12
Rorippa sinuata	2009	131	C	4	D	2	849
Rorippa sinuata	2009	131	C	5	E	1	850							0.174	0.018	0.10
Rorippa sinuata	2009	131	C	5	E	2	851
Rorippa sinuata	2009	131	C	6	F	1	934							0.041	0.004	0.10	0.11	11.00
Rorippa sinuata	2009	131	C	6	F	2	935
Rorippa sinuata	2009	131	B	7	A				67	66		66.5
Rorippa sinuata	2009	131	B	8	B				11			11
Rorippa sinuata	2009	131	B	9	C				48	45	48	47
Rorippa sinuata	2009	131	B	10	D				28			14
Rorippa sinuata	2009	131	B	11	E				12			12
Rorippa sinuata	2009	131	B	13	G				27	31	28	43	32.25
Schoenocrambe linifolia	2009	105	C	1	A	1	852							0.21	0.028	0.13
Schoenocrambe linifolia	2009	105	C	1	A	2	853
Schoenocrambe linifolia	2009	105	C	2	B	1	854							0.222	0.023	0.10
Schoenocrambe linifolia	2009	105	C	2	B	2	855
Schoenocrambe linifolia	2009	105	C	3	C	1	856							0.066	0.01	0.15
Schoenocrambe linifolia	2009	105	C	3	C	2	857
Schoenocrambe linifolia	2009	105	C	4	D	1	858							0.062	0.009	0.15
Schoenocrambe linifolia	2009	105	C	4	D	2	859
Schoenocrambe linifolia	2009	105	C	5	E	1	860							0.048	0.007	0.15	0.14	13.59
Schoenocrambe linifolia	2009	105	C	5	E	2	861
Schoenocrambe linifolia	2009	105	B	7	A				9			9
Schoenocrambe linifolia	2009	105	B	8	B				14			14
Schoenocrambe linifolia	2009	105	B	9	C				23	23		23
Schoenocrambe linifolia	2009	105	B	10	D				31	28	31	30
Schoenocrambe linifolia	2009	105	B	12	F				14			14
Schoenocrambe linifolia	2009	105	B	13	G				13			13	17.16666667
Stanleya albescens	2009	134	C	4	D	1	862
Stanleya albescens	2009	134	C	4	D	2	863
Stanleya albescens	2009	134	C	5	E	1	864
Stanleya albescens	2009	134	C	5	E	2	865
Stanleya elata	2009	135	C	2	B	1	866							0.445	0.055	0.12
Stanleya elata	2009	135	C	2	B	2	867
Stanleya elata	2009	135	C	3	C	1	868							0.162	0.018	0.11
Stanleya elata	2009	135	C	3	C	2	869
Stanleya elata	2009	135	C	4	D	1	870							0.246	0.034	0.14
Stanleya elata	2009	135	C	4	D	2	871
Stanleya elata	2009	135	C	5	E	1	872							0.275	0.026	0.09	0.12	11.69
Stanleya elata	2009	135	C	5	E	2	933
Stanleya elata	2009	135	B	8	B				8			8
Stanleya elata	2009	135	B	9	C				6			6
Stanleya elata	2009	135	B	10	D				0			0
Stanleya elata	2009	135	B	11	E				2			2
Stanleya elata	2009	135	B	13	G				0			0	3.2
Stanleya pinnata	2009	114	C	1	A	1	873							0.393	0.042	0.11
Stanleya pinnata	2009	114	C	1	A	2	874
Stanleya pinnata	2009	114	C	2	B	1	875							0.283	0.032	0.11
Stanleya pinnata	2009	114	C	2	B	2	876
Stanleya pinnata	2009	114	C	3	C	1	877							0.392	0.032	0.08
Stanleya pinnata	2009	114	C	3	C	2	878
Stanleya pinnata	2009	114	C	4	D	1	879							0.351	0.04	0.11
Stanleya pinnata	2009	114	C	4	D	2	880
Stanleya pinnata	2009	114	C	5	E	1	881							0.231	0.022	0.10
Stanleya pinnata	2009	114	C	5	E	2	882
Stanleya pinnata	2009	114	C	6	F	1	883							0.284	0.029	0.10	0.10	10.21
Stanleya pinnata	2009	114	C	6	F	2	884
Stanleya pinnata	2009	114	B	7	A				8			8
Stanleya pinnata	2009	114	B	8	B				1			1
Stanleya pinnata	2009	114	B	9	C				0			0
Stanleya pinnata	2009	114	B	10	D				0			0
Stanleya pinnata	2009	114	B	11	E				9			9
Stanleya pinnata	2009	114	B	13	G				0			0	3
Stanleya pinnata (2nd pop)	2009	136	C	3	C	1	885							0.14	0.015	0.11
Stanleya pinnata (2nd pop)	2009	136	C	3	C	2	886
Stanleya pinnata (2nd pop)	2009	136	C	4	D	1	887							0.24	0.022	0.09
Stanleya pinnata (2nd pop)	2009	136	C	4	D	2	888
Stanleya pinnata (2nd pop)	2009	136	C	5	E	1	889							0.175	0.021	0.12
Stanleya pinnata (2nd pop)	2009	136	C	5	E	2	890
Stanleya pinnata (2nd pop)	2009	136	C	6	F	1	891							0.158	0.017	0.11
Stanleya pinnata (2nd pop)	2009	136	C	6	F	2	892
Stanleya pinnata (2nd pop)	2009	136	C	6	F	1	893							0.171	0.014	0.08	0.10	10.17
Stanleya pinnata (2nd pop)	2009	136	C	6	F	2	894
Stanleya viridiflora	2009	116	C	3	C	1	895							0.077	0.01	0.13
Stanleya viridiflora	2009	116	C	3	C	2	896
Stanleya viridiflora	2009	116	C	4	D	1	897							0.096	0.013	0.14
Stanleya viridiflora	2009	116	C	4	D	2	898
Stanleya viridiflora	2009	116	C	5	E	1	899							0.09	0.011	0.12
Stanleya viridiflora	2009	116	C	5	E	2	900
Stanleya viridiflora	2009	116	C	6	F	1	901							0.148	0.015	0.10	0.12	12.22
Stanleya viridiflora	2009	116	C	6	F	2	902
Stanleya viridiflora	2009	116	B	9	C				0			0
Stanleya viridiflora	2009	116	B	11	E				0			0
Stanleya viridiflora	2009	116	B	12	F				0			0
Stanleya viridiflora	2009	116	B	13	G				0			0	0
Stanleya viridiflora (2nd pop)	2009	137	C	2	B	1	903							0.224	0.027	0.12
Stanleya viridiflora (2nd pop)	2009	137	C	2	B	2	904
Stanleya viridiflora (2nd pop)	2009	137	C	3	C	1	905							0.21	0.03	0.14
Stanleya viridiflora (2nd pop)	2009	137	C	3	C	2	906
Stanleya viridiflora (2nd pop)	2009	137	C	4	D	1	907							0.158	0.03	0.19
Stanleya viridiflora (2nd pop)	2009	137	C	4	D	2	908
Stanleya viridiflora (2nd pop)	2009	137	C	5	E	1	909							0.158	0.019	0.12
Stanleya viridiflora (2nd pop)	2009	137	C	5	E	2	910
Stanleya viridiflora (2nd pop)	2009	137	C	6	F	1	911							0.176	0.021	0.12	0.14	13.86
Stanleya viridiflora (2nd pop)	2009	137	C	6	F	2	912
Streptanthus farnsworthianus	2009	138	C	1	A	1	913							0.76	0.08	0.11
Streptanthus farnsworthianus	2009	138	C	1	A	2	914
Streptanthus farnsworthianus	2009	138	C	2	B	1	915							0.528	0.066	0.13
Streptanthus farnsworthianus	2009	138	C	2	B	2	916
Streptanthus farnsworthianus	2009	138	C	3	C	1	917							1.003	0.096	0.10
Streptanthus farnsworthianus	2009	138	C	3	C	2	918
Streptanthus farnsworthianus	2009	138	C	4	D	2	920							1.292	0.207	0.16
Streptanthus farnsworthianus	2009	138	C	5	E	1	921							0.847	0.117	0.14	0.12	12.49
Streptanthus farnsworthianus	2009	138	C	5	E	2	922
Streptanthus farnsworthianus	2009	138	B	7	A				29	29		29
Streptanthus farnsworthianus	2009	138	B	8	B				7			7
Streptanthus farnsworthianus	2009	138	B	9	C				14			14
Streptanthus farnsworthianus	2009	138	B	10	D				21			21
Streptanthus farnsworthianus	2009	138	B	11	E				7			7
Streptanthus farnsworthianus	2009	138	B	12	F				13			13	18.2
[truncated: 75 more columns]
